# Supplementary material for: Investigation of Frequency-Specific Loudness Discomfort Levels in Listeners With Migraine: A Case–Control Study
Source: Ear Hear. 2023 Feb 15;44(5):1007–13. doi: 10.1097/AUD.0000000000001339 (PMC10426780; doi:10.1097/AUD.0000000000001339)
Supplement: Supplementary file 1 [file aud-44-1007-s001.xlsx]

## Sheet: UK Raw Data
Name	Date	Before you proceed follow the link below to view and download the participant information sheet. Please take the time to review the information carefully, you may keep a copy of the document for your records. \ Click on the link to read the document: [Li	Time (s)	**Title of Research Study:** Investigation of frequency-specific loudness discomfort levels, in listeners with migraine-related hypersensitivity to sound. **Principal Investigator:** Joshua D.Reiss \ **Queen Mary Ethics of Research Committee Ref**: QMER	Time (s)2	Are you 18 years old or older? (**Notice**: *this study is targeted towards participants over 18, if you are less than 18 years old, thank you for your interest but you are not eligible for this study*)	Time (s)3	Have you ever been diagnosed with or experience any form of hearing loss? (**Notice**: *This study is targeted towards participants with **no** prior diagnosis or experience of hearing loss, if you are experiencing hearing loss thank you for your interes	Time (s)4	Enter your email in the box below (please make sure you write down the same email both times):	Time (s)5	Please select your age group:	Time (s)6	Please select your sex:	Time (s)7	Is this the first time you are completing this study?	Time (s)8	Have you ever been diagnosed with or experience any form of migraine?	Time (s)9	Have you ever received a medical diagnosis for your migraines?	Time (s)10	Do you receive any medication for your migraine (prophylactic or on symptomatic)?	Time (s)11	Please write down the name of the medication you are receiving in the box below. (If not available please write "N/A")	Time (s)12	You have reported experiencing and/or being diagnosed with migraines. Does the following statement apply to you? Sounds that others believe are moderately loud are too loud to me.	Time (s)13	How long have you noticed this phenomenon?	Time (s)14	Which ear(s) seems to be affected by this phenomenon:	Time (s)15	Does this phenomenon appear to coincide with your migraines?	Time (s)16	When does this phenomenon occur (select all that apply)	Time (s)17	Which of the following sounds or events are often too loud for you (select all that apply)?	Time (s)18	How often do you experience migraines?	Time (s)19	Rate the severity of your migraines on a scale of 0 to 100.	Time (s)20	Are you experiencing a migraine or an aura (*sensory disturbances that happen shortly before a migraine*) right now?	Time (s)21	Thank you for completing the questionnaire. The next section of this study included the listening test. Please have your headphones ready for use.	Time (s)22	Calibration for hardware volume	Time (s)23	I confirm that I followed the calibration process as instructed and that the listening levels on my computer are **not** extremely loud or uncomfortable. I confirm that I will **not** perform any further adjustments to the master volume of my computer for	Time (s)24
Investigation of frequency-specific loudness discomfort levels, in listeners with migraine-related hypersensitivity to sound	2021-03-02 11:44:28	I have read the participant information sheet and wish to continue	1.855	I have carefully read and agree to all of the above statements	8.674	Yes	2.002	Yes, I have been diagnosed with or I am experiencing hearing loss.	2.869		0		0		0		0		0		0		0		0		0		0		0		0		0		0		0		0		0		0		0		0
Investigation of frequency-specific loudness discomfort levels, in listeners with migraine-related hypersensitivity to sound	2021-03-02 11:37:53	I have read the participant information sheet and wish to continue	4.251	I have carefully read and agree to all of the above statements	4.343	Yes	2.834	Yes, I have been diagnosed with or I am experiencing hearing loss.	2.565		0		0		0		0		0		0		0		0		0		0		0		0		0		0		0		0		0		0		0		0
Investigation of frequency-specific loudness discomfort levels, in listeners with migraine-related hypersensitivity to sound	2021-03-02 11:36:12	I have read the participant information sheet and wish to continue	2.542	I have carefully read and agree to all of the above statements	6.21	Yes	4.331	Yes, I have been diagnosed with or I am experiencing hearing loss.	8.246		0		0		0		0		0		0		0		0		0		0		0		0		0		0		0		0		0		0		0		0
Investigation of frequency-specific loudness discomfort levels, in listeners with migraine-related hypersensitivity to sound	2021-03-01 14:20:34	I have read the participant information sheet and wish to continue	2.719	I have carefully read and agree to all of the above statements	5.273	Yes	3.027	No, I have not been diagnosed with and I am not experiencing hearing loss.	4.221		13.832	25-44	4.865	Female	2.998	Yes	2.834	Yes, I have been diagnosed with or I am experiencing migraines.	7.586	Yes	9.43	No	4.081		0	No	None		0		0		0		0		0	once per 2 months approximately	None	70	13.146	No, I am not experiencing a migraine or an aura right now	8.415		2.098	N/A	20.806	I confirm	3.197
Investigation of frequency-specific loudness discomfort levels, in listeners with migraine-related hypersensitivity to sound	2021-02-25 23:27:31	I have read the participant information sheet and wish to continue	18.701	I have carefully read and agree to all of the above statements	83.566	Yes	8.318	No, I have not been diagnosed with and I am not experiencing hearing loss.	12.901		105.758	45-64	8.431	Female	4.868	Yes	5.182	Yes, I have been diagnosed with or I am experiencing migraines.	10.716	Yes	8.05	Yes	7.802	Pregabalin 25 mg	208.554	Yes	27.075	Years	7.071	Both ears	7.714	Yes	8.217	Before a migraine,During a migraine,After a migraine	20.062	Music ,Power tools,High pitch voices/screaming, Baby crying/children squealing,Crowds/large gatherings,Whistle/horn/siren	49.188	Nearly every day	32.002	95	31.751	No, I am not experiencing a migraine or an aura right now	20.722		11.083	iPhone	302.806	I confirm	29.183
Investigation of frequency-specific loudness discomfort levels, in listeners with migraine-related hypersensitivity to sound	2021-02-25 16:41:50	I have read the participant information sheet and wish to continue	5.816	I have carefully read and agree to all of the above statements	5.302	Yes	4.294	No, I have not been diagnosed with and I am not experiencing hearing loss.	4.293		129.496	18-24	4.449	Female	3.261	Yes	3.437	Yes, I have been diagnosed with or I am experiencing migraines.	4.22	Yes	3.682	Yes	3.682	Sumatriptan	32.157	Yes	6.849	Years	5.99	Both ears	9.951	Yes	4.527	During a migraine	6.082	Dishes being stacked, Baby crying/children squealing,Crowds/large gatherings,Dog barking,High pitch voices/screaming,Restaurants,Vacuum cleaner,Whistle/horn/siren,Sporting events,Power tools	27.225	once every 2-3 days	14.25	90	7.464	Yes, I am experiencing a migraine right now	5.363		1.651	MPOW (sorry cant remember model)	96.142	I confirm	3.729
Investigation of frequency-specific loudness discomfort levels, in listeners with migraine-related hypersensitivity to sound	2021-02-07 21:56:02	I have read the participant information sheet and wish to continue	5.633	I have carefully read and agree to all of the above statements	12.239	Yes	4.784	No, I have not been diagnosed with and I am not experiencing hearing loss.	6.017		12.872	45-64	8.674	Male	3.316	Yes	3.62	No, I have not been diagnosed with and I am not experiencing migraines.	5.065		0		0		0		0		0		0		0		0		0		0		0		0		None	Phillips +	147.403	I confirm	7.196
Investigation of frequency-specific loudness discomfort levels, in listeners with migraine-related hypersensitivity to sound	2021-02-07 20:59:08	I have read the participant information sheet and wish to continue	4.15	I have carefully read and agree to all of the above statements	4.894	Yes	6.88	No, I have not been diagnosed with and I am not experiencing hearing loss.	5.116		15.692	25-44	5.46	Female	3.35	No	4.9	Yes, I have been diagnosed with or I am experiencing migraines.	5.77	Yes	4.11	Yes	9.717	Pregabalin zomig sertraline cylizine clonazepam lamotrigine ibuprofen	79.079	Yes	9.797	Years	4.181	Both ears	3.288	No	9.85	Before a migraine,During a migraine,After a migraine	5.271	Baby crying/children squealing,Crowds/large gatherings,Dishes being stacked,Dog barking,High pitch voices/screaming,Music ,Restaurants,Sporting events,Power tools,Telephone ringing,TV/radio,Vacuum cleaner,Whistle/horn/siren	17.626	Headache everyday with migraine everyday (severity varies).	69.675	Average 60 to 100	29.824	No, I am not experiencing a migraine or an aura right now	11.963		5.717	Philips	132.109	I confirm	5.344
Investigation of frequency-specific loudness discomfort levels, in listeners with migraine-related hypersensitivity to sound	2021-02-03 20:58:51	I have read the participant information sheet and wish to continue	44.952	I have carefully read and agree to all of the above statements	17.067	Yes	4.803	No, I have not been diagnosed with and I am not experiencing hearing loss.	3.591		18.707	18-24	6.918	Female	2.262	Yes	4.061	Yes, I have been diagnosed with or I am experiencing migraines.	3.611	Yes	3.442	No	4.05		0	Yes	None	Years	4.938	Both ears	3.625	Yes	2.98	During a migraine,After a migraine	8.471	Crowds/large gatherings,Dishes being stacked,Music ,High pitch voices/screaming,Power tools,Telephone ringing,TV/radio,Whistle/horn/siren	21.161	approx. 12 times per year	25.775	70	7.068	No, I am not experiencing a migraine or an aura right now	9.154		3.915	N/A	86.053	I confirm	8.378
Investigation of frequency-specific loudness discomfort levels, in listeners with migraine-related hypersensitivity to sound	2021-02-03 15:16:40	I have read the participant information sheet and wish to continue	3.706	I have carefully read and agree to all of the above statements	6.258	Yes	10.706	No, I have not been diagnosed with and I am not experiencing hearing loss.	4.337		3.969	25-44	6.364	Female	2.9	Yes	4.706	Yes, I have been diagnosed with or I am experiencing migraines.	3.527	Yes	3.631	Yes	3.951	atenolol beta blocker	63.721	Yes	11.156	Years	3.805	Both ears	3.373	Yes	3.648	Before a migraine,During a migraine,After a migraine	5.583	Baby crying/children squealing,Dishes being stacked,High pitch voices/screaming,Music ,Power tools,Telephone ringing,TV/radio,Whistle/horn/siren	20.165	At least once a month	9.565	70	6.331	No, I am not experiencing a migraine or an aura right now	4.446		2.255	Apple Airpods	63.943	I confirm	5.722
Investigation of frequency-specific loudness discomfort levels, in listeners with migraine-related hypersensitivity to sound	2021-02-02 21:12:09	I have read the participant information sheet and wish to continue	3.322	I have carefully read and agree to all of the above statements	16.607	Yes	3.199	No, I have not been diagnosed with and I am not experiencing hearing loss.	10.147		21.592	25-44	12.136	Female	3.049	Yes	2.875	Yes, I have been diagnosed with or I am experiencing migraines.	3.681	Yes	3.206	Yes	3.672	Nortriptyline as preventative and Sumitriptan	34.577	No	82.372		0		0		0		0		0	2 -3 times a month	None	70	19.8	No, I am not experiencing a migraine or an aura right now	6.211		9.8	Samsung ear buds for phone	92.18	I confirm	5.967
Investigation of frequency-specific loudness discomfort levels, in listeners with migraine-related hypersensitivity to sound	2021-02-02 16:26:06	I have read the participant information sheet and wish to continue	3.344	I have carefully read and agree to all of the above statements	5.137	Yes	2.949	Yes, I have been diagnosed with or I am experiencing hearing loss.	5.273		0		0		0		0		0		0		0		0		0		0		0		0		0		0		0		0		0		0		0		0
Investigation of frequency-specific loudness discomfort levels, in listeners with migraine-related hypersensitivity to sound	2021-02-02 08:14:26	I have read the participant information sheet and wish to continue	15.551	I have carefully read and agree to all of the above statements	18.145	Yes	4.951	No, I have not been diagnosed with and I am not experiencing hearing loss.	3.678		69.087	25-44	4.614	Female	3.632	Yes	4.251	Yes, I have been diagnosed with or I am experiencing migraines.	6.382	Yes	3.581	Yes	3.731	Codeine, Amitriptyline	59.611	No	11.415		0		0		0		0		0	Usually once or twice a week	None	85	15.304	No, I am not experiencing a migraine or an aura right now	5.155		8.416	iPhone headphones	77.037	I confirm	8.578
Investigation of frequency-specific loudness discomfort levels, in listeners with migraine-related hypersensitivity to sound	2021-02-02 01:43:11	I have read the participant information sheet and wish to continue	46.64	I have carefully read and agree to all of the above statements	7.734	Yes	3.441	No, I have not been diagnosed with and I am not experiencing hearing loss.	8.256		29.638	25-44	4.746	Female	2.223	Yes	3.088	Yes, I have been diagnosed with or I am experiencing migraines.	4.96	Yes	2.73	Yes	4.174	imigran, ondansetron, panadeine forte	56.768	Yes	11.321	Years	3.088	Both ears	3.048	Yes	2.967	Before a migraine	6.001	Crowds/large gatherings,High pitch voices/screaming,Music ,Restaurants,Sporting events,Telephone ringing,TV/radio,Vacuum cleaner,Whistle/horn/siren	41.143	One or twice a week	17.304	70	10.64	No, I am not experiencing a migraine or an aura right now	9.08		3.065	AKG	79.364	I confirm	6.547
Investigation of frequency-specific loudness discomfort levels, in listeners with migraine-related hypersensitivity to sound	2021-02-01 22:11:36	I have read the participant information sheet and wish to continue	3.061	I have carefully read and agree to all of the above statements	4.132	Yes	3.716	No, I have not been diagnosed with and I am not experiencing hearing loss.	4.811		8.186	25-44	5.214	Female	2.982	Yes	3.881	Yes, I have been diagnosed with or I am experiencing migraines.	6.578	Yes	3.954	Yes	7.985	Pregabalin, Zomig, clonazepam, cylizine,	101.541	Yes	8.758	Years	3.246	Both ears	2.881	Yes	3.924	Before a migraine,During a migraine,After a migraine	7.1	Baby crying/children squealing,Crowds/large gatherings,Dishes being stacked,Dog barking,High pitch voices/screaming,Music ,Power tools,Restaurants,Sporting events,Telephone ringing,TV/radio,Vacuum cleaner,Whistle/horn/siren	20.534	Headaches and migraine every day varying in severity	48.169	Average 60 - 100	52.965	Yes, I am experiencing a migraine right now	8.938		100.388	Phillips	212.554	I confirm	8.367
Investigation of frequency-specific loudness discomfort levels, in listeners with migraine-related hypersensitivity to sound	2021-02-01 21:04:33	I have read the participant information sheet and wish to continue	9.555	I have carefully read and agree to all of the above statements	29.965	Yes	4.317	No, I have not been diagnosed with and I am not experiencing hearing loss.	4.011		92.228	25-44	3.932	Female	3.145	Yes	3.794	Yes, I have been diagnosed with or I am experiencing migraines.	4.577	No	8.241	Yes	4.163	Sumatriptan	9.107	Yes	6.736	Years	40.194	Both ears	5.016	Yes	3.828	After a migraine	36.646	Crowds/large gatherings,Dishes being stacked,Music ,Power tools,Restaurants,TV/radio,Vacuum cleaner	17.924	Once or twice a month in bursts	18.05	60	13.47	No, I am not experiencing a migraine or an aura right now	21.889		482.623	Na	97.438	I confirm	16.002
Investigation of frequency-specific loudness discomfort levels, in listeners with migraine-related hypersensitivity to sound	2021-02-01 20:19:32	I have read the participant information sheet and wish to continue	2.235	I have carefully read and agree to all of the above statements	5.344	Yes	3.373	No, I have not been diagnosed with and I am not experiencing hearing loss.	5.938		4.34	25-44	2.284	Other/I do not wish to answer this question	2.691	Yes	6.049	Yes, I have been diagnosed with or I am experiencing migraines.	2.148	Yes	6.292	Yes	3.856	I am currently having botox injections every 3 months	23.173	Yes	3.102	Years	2.786	Both ears	2.242	Yes	2.715	During a migraine	2.564	Baby crying/children squealing,Crowds/large gatherings,Dishes being stacked,High pitch voices/screaming,Music ,Restaurants,Sporting events,Vacuum cleaner,Whistle/horn/siren	12.805	I have a constant migraine that fluctuates in severity	68.491	85-90	10.423	Yes, I am experiencing a migraine right now	3.1		4152.62	Original-Snugs_S10_earphone	229.115	I confirm	3.404
Investigation of frequency-specific loudness discomfort levels, in listeners with migraine-related hypersensitivity to sound	2021-02-01 19:26:56	I have read the participant information sheet and wish to continue	6.9	I have carefully read and agree to all of the above statements	11.487	Yes	6.037	No, I have not been diagnosed with and I am not experiencing hearing loss.	4.748		17.174	45-64	9.984	Female	4.63	Yes	5.656	No, I have not been diagnosed with and I am not experiencing migraines.	4.795		0		0		0		0		0		0		0		0		0		0		0		0		None	air pods	31.965	I confirm	3.452
Investigation of frequency-specific loudness discomfort levels, in listeners with migraine-related hypersensitivity to sound	2021-02-01 18:25:59	I have read the participant information sheet and wish to continue	81.13	I have carefully read and agree to all of the above statements	62.771	Yes	5.862	No, I have not been diagnosed with and I am not experiencing hearing loss.	11.059		125.492	25-44	3.979	Female	3.199	Yes	4.915	Yes, I have been diagnosed with or I am experiencing migraines.	7.429	Yes	9.705	No	7.635		0	Yes	None	Years	5.668	Both ears	5.042	Yes	8.883	During a migraine, Before a migraine,After a migraine	21.065	Baby crying/children squealing,Dog barking,High pitch voices/screaming,Music ,Power tools,Telephone ringing,TV/radio,Vacuum cleaner,Whistle/horn/siren,Dishes being stacked	51.138	Weekly.	27.57	85	30.628	No, I am not experiencing a migraine or an aura right now	16.064		4.429	SOL Republic Special Edition Tracks HD.	354.692	I confirm	15.032
Investigation of frequency-specific loudness discomfort levels, in listeners with migraine-related hypersensitivity to sound	2021-02-01 17:46:44	I have read the participant information sheet and wish to continue	5.634	I have carefully read and agree to all of the above statements	12.069	Yes	4.483	No, I have not been diagnosed with and I am not experiencing hearing loss.	9.582		71.284	25-44	6.416	Female	3.852	Yes	4.711	Yes, I have been diagnosed with or I am experiencing migraines.	7.801	Yes	4.007	Yes	4.297	Topiramate and Amitriptyline	47.053	Yes	48.988	Days	11.609	Both ears	5.057	Yes	8.708	Before a migraine,During a migraine,After a migraine	19.552	Baby crying/children squealing,Crowds/large gatherings,High pitch voices/screaming,Whistle/horn/siren,Power tools,Sporting events,Vacuum cleaner	64.339	20+ per month	42.415	80	36.037	Yes, I am experiencing a migraine right now	21.122		4.849	N/a	292.081	I confirm	25.961
Investigation of frequency-specific loudness discomfort levels, in listeners with migraine-related hypersensitivity to sound	2021-02-01 17:39:53	I have read the participant information sheet and wish to continue	3.374	I have carefully read and agree to all of the above statements	5.476	Yes	9.077	No, I have not been diagnosed with and I am not experiencing hearing loss.	5.006		16.597	25-44	3.99	Female	3.08	Yes	3.589	Yes, I have been diagnosed with or I am experiencing migraines.	3.047	Yes	2.998	Yes	3.743	Naproxen	8.286	Yes	3.904	Years	4.128	Both ears	4.119	Yes	2.477	Before a migraine,During a migraine,After a migraine	4.709	Baby crying/children squealing,Crowds/large gatherings,High pitch voices/screaming,Music ,Power tools,Restaurants,Whistle/horn/siren	13.269	20 days per month	7.674	85	3.515	No, I am not experiencing a migraine or an aura right now	4.649		2.301	apple airpods	21.12	I confirm	3.623
Investigation of frequency-specific loudness discomfort levels, in listeners with migraine-related hypersensitivity to sound	2021-02-01 17:31:42	I have read the participant information sheet and wish to continue	3.424	I have carefully read and agree to all of the above statements	8.107	Yes	2.032	No, I have not been diagnosed with and I am not experiencing hearing loss.	2.55		15.71	25-44	3.52	Female	1.706	Yes	2.221	Yes, I have been diagnosed with or I am experiencing migraines.	2.716	Yes	2.621	Yes	3.714	Currently, zomig spray and naratriptan	110.11	No	23.869		0		0		0		0		0	3 times a week	None	80	5.402	No, I am not experiencing a migraine or an aura right now	5.019		39.675	Google USB Type C Wired Digital Earbud Headset	91.158	I confirm	6.384
Investigation of frequency-specific loudness discomfort levels, in listeners with migraine-related hypersensitivity to sound	2021-02-01 17:18:03	I have read the participant information sheet and wish to continue	2.106	I have carefully read and agree to all of the above statements	2.637	Yes	1.743	No, I have not been diagnosed with and I am not experiencing hearing loss.	3.903		11.297	25-44	4.801	Female	2.081	Yes	2.72	Yes, I have been diagnosed with or I am experiencing migraines.	3.888	Yes	2.729	Yes	3.762	Sumatriptan	7.205	Yes	4.286	Years	2.993	Both ears	3.518	Yes	19.718	During a migraine	6.731	Baby crying/children squealing,Crowds/large gatherings,Dishes being stacked,Dog barking,High pitch voices/screaming,Music ,Telephone ringing,TV/radio,Vacuum cleaner,Sporting events,Whistle/horn/siren	23.176	every month - up to 7 days in a month	40.385	90	19.706	Yes, I am experiencing a migraine right now	12.287		10.219	N/A	33.216	I confirm	3.066
Investigation of frequency-specific loudness discomfort levels, in listeners with migraine-related hypersensitivity to sound	2021-02-01 15:28:12	I have read the participant information sheet and wish to continue	12.634	I have carefully read and agree to all of the above statements	16.673	Yes	3.8	No, I have not been diagnosed with and I am not experiencing hearing loss.	4.049		27.405	25-44	6.057	Female	3.805	Yes	3.097	Yes, I have been diagnosed with or I am experiencing migraines.	3.553	Yes	2.884	Yes	3.279	Topiramate	28.08	Yes	22.871	Months	20.35	Both ears	3.278	Yes	5.096	During a migraine	4.738	Music ,Crowds/large gatherings,Dishes being stacked,Power tools,Restaurants,Sporting events,Telephone ringing,TV/radio,High pitch voices/screaming, Baby crying/children squealing,Vacuum cleaner	27.876	2-3 times a month with medication	18.171	15 with medication. 70 without	42.684	No, I am not experiencing a migraine or an aura right now	6.854		2.953	N/a	64.104	I confirm	4.718
Investigation of frequency-specific loudness discomfort levels, in listeners with migraine-related hypersensitivity to sound	2021-02-01 14:50:17	I have read the participant information sheet and wish to continue	3.855	I have carefully read and agree to all of the above statements	6.662	Yes	4.628	No, I have not been diagnosed with and I am not experiencing hearing loss.	8.85		11.851	45-64	4.541	Female	5.62	Yes	4.482	Yes, I have been diagnosed with or I am experiencing migraines.	6.333	Yes	6.049	Yes	5.788	Excedrin+over the counter.) And imigraine from my doctor.	65.263	Yes	8.769	Years	5.767	Left ear	4.19	Yes	4.212	Before a migraine	6.159	Dishes being stacked	33.528	Approximately 2/3 month	28.377	85	12.53	No, I am not experiencing a migraine or an aura right now	10.197		4.209	In ear wireless	49.741	I confirm	7.313
Investigation of frequency-specific loudness discomfort levels, in listeners with migraine-related hypersensitivity to sound	2021-02-01 13:21:57	I have read the participant information sheet and wish to continue	15.251	I have carefully read and agree to all of the above statements	5.214	Yes	13.337	No, I have not been diagnosed with and I am not experiencing hearing loss.	5.476		15.615	45-64	4.846	Female	3.647	Yes	15.235	Yes, I have been diagnosed with or I am experiencing migraines.	11.818	Yes	7.801	Yes	22.008	Sumatriptan	14.694	Yes	10.42	Years	13.888	Both ears	5.247	Yes	11.434	After a migraine	4.091	TV/radio,High pitch voices/screaming,Telephone ringing	38.28	Approximately 3 per month	23.428	67	8.678	No, I am not experiencing a migraine or an aura right now	8.6		3.724	Bose	245.427	I confirm	4.715
Investigation of frequency-specific loudness discomfort levels, in listeners with migraine-related hypersensitivity to sound	2021-02-01 11:26:33	I have read the participant information sheet and wish to continue	6.056	I have carefully read and agree to all of the above statements	11.718	Yes	4.28	No, I have not been diagnosed with and I am not experiencing hearing loss.	3.407		12.249	25-44	4.272	Female	3.144	Yes	3.744	Yes, I have been diagnosed with or I am experiencing migraines.	3.824	Yes	2.903	Yes	3.009	amitriptylene, candesartan and Imigran	15.223	Yes	6.081	Years	3.326	Both ears	4.409	Yes	4.407	Before a migraine,During a migraine,After a migraine	7.689	Baby crying/children squealing,Crowds/large gatherings,Dishes being stacked,Dog barking,High pitch voices/screaming,Power tools,Telephone ringing,TV/radio,Vacuum cleaner,Whistle/horn/siren,Music ,Restaurants	17.44	3-4 times per month	7.175	7	4.521	No, I am not experiencing a migraine or an aura right now	3.815		2.337	Panasonic RP-HT225	80.449	I confirm	5.087
Investigation of frequency-specific loudness discomfort levels, in listeners with migraine-related hypersensitivity to sound	2021-02-01 10:00:47	I have read the participant information sheet and wish to continue	2.937	I have carefully read and agree to all of the above statements	4.382	Yes	3.618	No, I have not been diagnosed with and I am not experiencing hearing loss.	4.359		14.152	25-44	3.668	Female	2.313	Yes	3.142	Yes, I have been diagnosed with or I am experiencing migraines.	3.437	Yes	2.532	Yes	2.721	Aimovig, Cerelle, Venlafaxine, Fexofenadine, Nurofen Plus	20.031	Yes	4.639	Years	2.741	Both ears	2.572	Yes	2.64	Before a migraine,During a migraine,After a migraine	4.359	Baby crying/children squealing,Crowds/large gatherings,Dishes being stacked,Dog barking,High pitch voices/screaming,Music ,Power tools,Restaurants,Sporting events,TV/radio,Vacuum cleaner,Whistle/horn/siren	13.578	Every day	6.686	10 to 90	17.98	Yes, I am experiencing a migraine right now	4.873		22.555	AGPTEK ear buds	81.413	I confirm	6.238
Investigation of frequency-specific loudness discomfort levels, in listeners with migraine-related hypersensitivity to sound	2021-01-31 22:29:21	I have read the participant information sheet and wish to continue	1.89	I have carefully read and agree to all of the above statements	3.499	Yes	1.923	No, I have not been diagnosed with and I am not experiencing hearing loss.	2.386		3.298	25-44	2.102	Male	2.013	Yes	2.556	No, I have not been diagnosed with and I am not experiencing migraines.	2.935		0		0		0		0		0		0		0		0		0		0		0		0		None	Sennheiser mm 30i In-ear phones	36.07	I confirm	3.16
Investigation of frequency-specific loudness discomfort levels, in listeners with migraine-related hypersensitivity to sound	2021-01-31 12:55:54	I have read the participant information sheet and wish to continue	4.52	I have carefully read and agree to all of the above statements	148.164	Yes	10.617	No, I have not been diagnosed with and I am not experiencing hearing loss.	5.592		9.416	25-44	9.032	Male	2.896	Yes	3.593	No, I have not been diagnosed with and I am not experiencing migraines.	11.32		0		0		0		0		0		0		0		0		0		0		0		0		None	AUDIO TECHNICA - M20x	291.098	I confirm	15.704
Investigation of frequency-specific loudness discomfort levels, in listeners with migraine-related hypersensitivity to sound	2021-01-31 12:06:32	I have read the participant information sheet and wish to continue	4.819	I have carefully read and agree to all of the above statements	4.818	Yes	3.074	No, I have not been diagnosed with and I am not experiencing hearing loss.	3.455		24.858	25-44	5.539	Female	2.84	No	5.687	No, I have not been diagnosed with and I am not experiencing migraines.	3.784		0		0		0		0		0		0		0		0		0		0		0		0		None	GOJI Lites GLITOB18 Headphones - Black	148.765	I confirm	9.135
Investigation of frequency-specific loudness discomfort levels, in listeners with migraine-related hypersensitivity to sound	2021-01-29 16:59:25	I have read the participant information sheet and wish to continue	5.393	I have carefully read and agree to all of the above statements	10.808	Yes	4.69	No, I have not been diagnosed with and I am not experiencing hearing loss.	11.415		16.858	25-44	3.574	Female	2.569	Yes	3.218	No, I have not been diagnosed with and I am not experiencing migraines.	10.802		0		0		0		0		0		0		0		0		0		0		0		0		None	Razer Kraken	273.65	I confirm	8.29
Investigation of frequency-specific loudness discomfort levels, in listeners with migraine-related hypersensitivity to sound	2021-01-29 11:10:36	I have read the participant information sheet and wish to continue	1.956	I have carefully read and agree to all of the above statements	3.565	Yes	2.577	No, I have not been diagnosed with and I am not experiencing hearing loss.	1.853		1.537	25-44	3.233	Female	2.055	Yes	2.415	Yes, I have been diagnosed with or I am experiencing migraines.	2.738	Yes	2.789	No	4.658		0	Yes	None	Years	3.749	Both ears	3.51	Yes	3.779	Before a migraine,During a migraine,After a migraine	7.382	Crowds/large gatherings,Music ,High pitch voices/screaming, Baby crying/children squealing,TV/radio,Whistle/horn/siren	17.324	once in two months	8.297	70	3.899	No, I am not experiencing a migraine or an aura right now	4.663		1.914	Sony WH-1000XM4	27.173	I confirm	2.451
Investigation of frequency-specific loudness discomfort levels, in listeners with migraine-related hypersensitivity to sound	2021-01-28 22:45:30	I have read the participant information sheet and wish to continue	2.4	I have carefully read and agree to all of the above statements	5.214	Yes	2.567	No, I have not been diagnosed with and I am not experiencing hearing loss.	3.121		24.742	25-44	2.963	Female	3.168	Yes	3.181	Yes, I have been diagnosed with or I am experiencing migraines.	2.937	Yes	4.269	Yes	3.906	Ramiprol	11.158	Yes	8.623	Days	5.295	Both ears	4.785	Yes	3.289	During a migraine, Before a migraine,After a migraine	7.182	Baby crying/children squealing,Crowds/large gatherings,Dishes being stacked,High pitch voices/screaming,Telephone ringing,Whistle/horn/siren	17.883	Once a month at the moment but have experienced them weekly	17.463	8	3.578	No, I am not experiencing a migraine or an aura right now	3.246		3.905	NA	39.537	I confirm	6.704
Investigation of frequency-specific loudness discomfort levels, in listeners with migraine-related hypersensitivity to sound	2021-01-28 18:22:53	I have read the participant information sheet and wish to continue	4.12	I have carefully read and agree to all of the above statements	7.119	Yes	2.837	No, I have not been diagnosed with and I am not experiencing hearing loss.	3.54		10.733	25-44	5.599	Female	3.619	Yes	3.719	Yes, I have been diagnosed with or I am experiencing migraines.	3.472	Yes	2.609	Yes	3.6	Propranlol sertraline and sumatriptan	25.887	Yes	15.355	Years	5.404	Both ears	4.732	Yes	3.812	Before a migraine,During a migraine,After a migraine	6.289	Baby crying/children squealing,Crowds/large gatherings,Dishes being stacked,Dog barking,High pitch voices/screaming,Power tools,Telephone ringing,TV/radio,Vacuum cleaner,Whistle/horn/siren	30.181	3 days per week	14.255	100	7.799	Yes, I am experiencing an aura right now	10.439		3.596	N/a	31.319	I confirm	3.497
Investigation of frequency-specific loudness discomfort levels, in listeners with migraine-related hypersensitivity to sound	2021-01-28 17:04:25	I have read the participant information sheet and wish to continue	2.621	I have carefully read and agree to all of the above statements	16.763	Yes	2.649	No, I have not been diagnosed with and I am not experiencing hearing loss.	3.544		5.731	25-44	2.054	Male	2.364	Yes	1.885	No, I have not been diagnosed with and I am not experiencing migraines.	2.154		0		0		0		0		0		0		0		0		0		0		0		0		None	Sennheiser HD 598SE	109.96	I confirm	4.801
Investigation of frequency-specific loudness discomfort levels, in listeners with migraine-related hypersensitivity to sound	2021-01-28 17:04:08	I have read the participant information sheet and wish to continue	22.321	I have carefully read and agree to all of the above statements	10.66	Yes	3.018	No, I have not been diagnosed with and I am not experiencing hearing loss.	11.004		19.577	25-44	3.073	Female	3.268	Yes	2.308	Yes, I have been diagnosed with or I am experiencing migraines.	5.791	Yes	2.912	No	2.403		0	No	None		0		0		0		0		0	2-4x monthly	None	70	9.538	No, I am not experiencing a migraine or an aura right now	3.727		1.678	Sephia SP3060 Wired Earphones	110.374	I confirm	8.531
Investigation of frequency-specific loudness discomfort levels, in listeners with migraine-related hypersensitivity to sound	2021-01-28 17:03:09	I have read the participant information sheet and wish to continue	5.658	I have carefully read and agree to all of the above statements	4.875	Yes	2.281	No, I have not been diagnosed with and I am not experiencing hearing loss.	3.841		11.903	25-44	4.649	Male	2.01	Yes	6.139	No, I have not been diagnosed with and I am not experiencing migraines.	2.68		0		0		0		0		0		0		0		0		0		0		0		0		None	beyerdynamic dt 770 pro - 250 ohm	55.441	I confirm	2.552
Investigation of frequency-specific loudness discomfort levels, in listeners with migraine-related hypersensitivity to sound	2021-01-27 10:22:56	I have read the participant information sheet and wish to continue	28.535	I have carefully read and agree to all of the above statements	7.214	Yes	4.701	No, I have not been diagnosed with and I am not experiencing hearing loss.	3.204		10.795	25-44	3.028	Male	2.763	Yes	2.779	No, I have not been diagnosed with and I am not experiencing migraines.	2.421		0		0		0		0		0		0		0		0		0		0		0		0		None	n/a	58.126	I confirm	2.707
Investigation of frequency-specific loudness discomfort levels, in listeners with migraine-related hypersensitivity to sound	2021-01-26 20:37:03	I have read the participant information sheet and wish to continue	5.859	I have carefully read and agree to all of the above statements	4.7	Yes	4.858	No, I have not been diagnosed with and I am not experiencing hearing loss.	5.082		31.47	25-44	3.866	Female	3.429	Yes	3.633	Yes, I have been diagnosed with or I am experiencing migraines.	5.198	Yes	4.036	Yes	3.732	sumatriptan	18.188	Yes	13.001	Years	4.101	Both ears	3.551	Yes	4.181	During a migraine	16.203	Baby crying/children squealing,Crowds/large gatherings,Dishes being stacked,Dog barking,High pitch voices/screaming,Music ,Power tools,Restaurants,Sporting events,Telephone ringing,TV/radio,Vacuum cleaner,Whistle/horn/siren	25.904	multiple times per month	17.008	60	19.387	No, I am not experiencing a migraine or an aura right now	8.349		23.896	bose ae2	100.118	I confirm	6.912
Investigation of frequency-specific loudness discomfort levels, in listeners with migraine-related hypersensitivity to sound	2021-01-26 15:15:18	I have read the participant information sheet and wish to continue	2.18	I have carefully read and agree to all of the above statements	3.334	Yes	4.368	No, I have not been diagnosed with and I am not experiencing hearing loss.	3.697		5.369	25-44	2.668	Male	1.762	Yes	2.65	No, I have not been diagnosed with and I am not experiencing migraines.	3.866		0		0		0		0		0		0		0		0		0		0		0		0		None	Senn HD600	87.005	I confirm	5.89
Investigation of frequency-specific loudness discomfort levels, in listeners with migraine-related hypersensitivity to sound	2021-01-26 09:14:36	I have read the participant information sheet and wish to continue	2.18	I have carefully read and agree to all of the above statements	2.538	Yes	3.835	No, I have not been diagnosed with and I am not experiencing hearing loss.	2.599		1.948	25-44	2.941	Male	2.299	Yes	6.136	No, I have not been diagnosed with and I am not experiencing migraines.	2.869		0		0		0		0		0		0		0		0		0		0		0		0		None	Apple AirPods Pro	38.776	I confirm	2.955
Investigation of frequency-specific loudness discomfort levels, in listeners with migraine-related hypersensitivity to sound	2021-01-24 16:17:41	I have read the participant information sheet and wish to continue	21.305	I have carefully read and agree to all of the above statements	14.229	Yes	6.744	No, I have not been diagnosed with and I am not experiencing hearing loss.	3.664		8.115	25-44	4.62	Male	3.804	Yes	4.362	No, I have not been diagnosed with and I am not experiencing migraines.	3.491		0		0		0		0		0		0		0		0		0		0		0		0		None	Audio Technica M50	80.053	I confirm	3.934
Investigation of frequency-specific loudness discomfort levels, in listeners with migraine-related hypersensitivity to sound	2021-01-18 11:34:17	I have read the participant information sheet and wish to continue	7.133	I have carefully read and agree to all of the above statements	68.913	Yes	11.396	No, I have not been diagnosed with and I am not experiencing hearing loss.	11.114		28.749	25-44	7.052	Female	3.467	Yes	5.773	Yes, I have been diagnosed with or I am experiencing migraines.	5.832	Yes	5.31	Yes	6.949	Migretil, Diazepam	35.032	Yes	10.919	Years	7.574	Both ears	5.168	Yes	4.671	Before a migraine,During a migraine	6.629	Music ,High pitch voices/screaming	23.862	once a week at least	17.009	60	13.303	No, I am not experiencing a migraine or an aura right now	7.311		4.634	JBL	115.289	I confirm	11.858
Investigation of frequency-specific loudness discomfort levels, in listeners with migraine-related hypersensitivity to sound	2021-01-18 09:10:09	I have read the participant information sheet and wish to continue	6.51	I have carefully read and agree to all of the above statements	44.325	Yes	4.514	No, I have not been diagnosed with and I am not experiencing hearing loss.	4.403		21.562	45-64	4.65	Male	3.611	Yes	4.04	Yes, I have been diagnosed with or I am experiencing migraines.	6	Yes	10.484	No	4.215		0	No	None		0		0		0		0		0	regularly till around 30. Only one since, but what a one it was!	None	60	11.753	No, I am not experiencing a migraine or an aura right now	5.692		3.804	Sennheiser HD598	51.505	I confirm	3.731
Investigation of frequency-specific loudness discomfort levels, in listeners with migraine-related hypersensitivity to sound	2021-01-14 20:58:30	I have read the participant information sheet and wish to continue	21.041	I have carefully read and agree to all of the above statements	20.271	Yes	8.574	No, I have not been diagnosed with and I am not experiencing hearing loss.	3.853		12.104	25-44	8.332	Female	3.878	Yes	2.932	No, I have not been diagnosed with and I am not experiencing migraines.	4.846		0		0		0		0		0		0		0		0		0		0		0		0		None	Taotronics Soundliberty 92	116.742	I confirm	7.713
Investigation of frequency-specific loudness discomfort levels, in listeners with migraine-related hypersensitivity to sound	2021-01-13 11:01:12	I have read the participant information sheet and wish to continue	5.201	I have carefully read and agree to all of the above statements	12.314	Yes	3.571	No, I have not been diagnosed with and I am not experiencing hearing loss.	4.138		13.693	25-44	4.318	Male	3.594	Yes	3.699	Yes, I have been diagnosed with or I am experiencing migraines.	17.4	No	4.089	No	3.629		0	No	None		0		0		0		0		0	Once every 6 months	None	70	11.23	No, I am not experiencing a migraine or an aura right now	5.079		4.698	Apple AirPods pro	98.66	I confirm	5.369
Investigation of frequency-specific loudness discomfort levels, in listeners with migraine-related hypersensitivity to sound	2021-01-12 21:50:44	I have read the participant information sheet and wish to continue	4.888	I have carefully read and agree to all of the above statements	8.974	Yes	4.248	No, I have not been diagnosed with and I am not experiencing hearing loss.	4.552		13.612	25-44	4.794	Female	2.333	No	4.533	Yes, I have been diagnosed with or I am experiencing migraines.	3.64	No	3.978	Yes	4.104	sumatriptain	10.219	Yes	9.706	Years	9.286	Both ears	6.526	Yes	8.425	Before a migraine,During a migraine	13.672	Dishes being stacked,High pitch voices/screaming,Power tools,TV/radio,Vacuum cleaner,Whistle/horn/siren	32.036	every 1 or 2 months	15.563	70	7.353	No, I am not experiencing a migraine or an aura right now	5.343		1.917	na	29.218	I confirm	7.668
Investigation of frequency-specific loudness discomfort levels, in listeners with migraine-related hypersensitivity to sound	2021-01-12 18:12:49	I have read the participant information sheet and wish to continue	6.4	I have carefully read and agree to all of the above statements	7.024	Yes	36.599	No, I have not been diagnosed with and I am not experiencing hearing loss.	6.553		4.802	25-44	10.901	Female	4.776	Yes	5.054	No, I have not been diagnosed with and I am not experiencing migraines.	5.497		0		0		0		0		0		0		0		0		0		0		0		0		None	Sony	75.729	I confirm	5.478
Investigation of frequency-specific loudness discomfort levels, in listeners with migraine-related hypersensitivity to sound	2021-01-12 16:06:34	I have read the participant information sheet and wish to continue	16.254	I have carefully read and agree to all of the above statements	13.625	Yes	2.823	No, I have not been diagnosed with and I am not experiencing hearing loss.	5.696		23.672	25-44	4.953	Male	2.248	Yes	3.03	No, I have not been diagnosed with and I am not experiencing migraines.	2.809		0		0		0		0		0		0		0		0		0		0		0		0		None	DT 770 PRO 80 Ohms, with 88dBA Limiter	75.639	I confirm	4.904
Investigation of frequency-specific loudness discomfort levels, in listeners with migraine-related hypersensitivity to sound	2021-01-12 14:56:56	I have read the participant information sheet and wish to continue	885.444	I have carefully read and agree to all of the above statements	19.127	Yes	4.2	No, I have not been diagnosed with and I am not experiencing hearing loss.	8.071		23.792	25-44	6.904	Male	3.257	Yes	4.415	No, I have not been diagnosed with and I am not experiencing migraines.	5.616		0		0		0		0		0		0		0		0		0		0		0		0		None	Kingston Hyper X Cloud II gaming headset	129.487	I confirm	5.245
Investigation of frequency-specific loudness discomfort levels, in listeners with migraine-related hypersensitivity to sound	2021-01-12 14:40:07	I have read the participant information sheet and wish to continue	175.114	I have carefully read and agree to all of the above statements	10.073	Yes	3.696	No, I have not been diagnosed with and I am not experiencing hearing loss.	5.327		42.393	25-44	3.97	Male	5.157	Yes	5.6	No, I have not been diagnosed with and I am not experiencing migraines.	2.977		0		0		0		0		0		0		0		0		0		0		0		0		None	N/a	454.072	I confirm	4.503
Investigation of frequency-specific loudness discomfort levels, in listeners with migraine-related hypersensitivity to sound	2021-01-12 14:28:18	I have read the participant information sheet and wish to continue	4.31	I have carefully read and agree to all of the above statements	15.457	Yes	2.454	No, I have not been diagnosed with and I am not experiencing hearing loss.	2.746		11.45	25-44	3.117	Male	1.992	Yes	3.172	No, I have not been diagnosed with and I am not experiencing migraines.	5.008		0		0		0		0		0		0		0		0		0		0		0		0		None	Sony WH-1000XM3	107.001	I confirm	5.139
Investigation of frequency-specific loudness discomfort levels, in listeners with migraine-related hypersensitivity to sound	2021-01-12 12:49:24	I have read the participant information sheet and wish to continue	65.128	I have carefully read and agree to all of the above statements	8.831	Yes	3.103	No, I have not been diagnosed with and I am not experiencing hearing loss.	5.097		28.983	25-44	4.944	Female	2.96	Yes	4.329	Yes, I have been diagnosed with or I am experiencing migraines.	6.216	No	4.832	No	6.768		0	Yes	None	Years	6.032	Both ears	4.681	Yes	4.959	During a migraine	6.8	Baby crying/children squealing,Dog barking,High pitch voices/screaming,Power tools,Telephone ringing,Vacuum cleaner,Whistle/horn/siren	23.952	once per month	18.656	60	23.584	No, I am not experiencing a migraine or an aura right now	5.6		2.113	N/A	98.284	I confirm	3.676
Investigation of frequency-specific loudness discomfort levels, in listeners with migraine-related hypersensitivity to sound	2021-01-12 12:36:01	I have read the participant information sheet and wish to continue	11.085	I have carefully read and agree to all of the above statements	5.727	Yes	3.625	No, I have not been diagnosed with and I am not experiencing hearing loss.	3.89		14.262	25-44	3.247	Female	2.064	Yes	3.29	Yes, I have been diagnosed with or I am experiencing migraines.	5.097	No	3.596	No	3.572		0	Yes	None	Days	5.593	Both ears	5.219	Yes	4.125	During a migraine	3.379	Music ,High pitch voices/screaming,Vacuum cleaner,Dishes being stacked	16.935	A few times a year	9.949	60	6.093	No, I am not experiencing a migraine or an aura right now	4.388		1.537	Bose Quiet Comfort II	77.04	I confirm	3.377
[truncated: 62 more columns]

## Sheet: GR Raw Data
Name	Date	Προτού προχωρήσετε , παρακαλούμε ακολουθήστε τον παρακάτω σύνδεσμο, για να κατεβάστε και να διαβάσετε το έντυπο πληροφόρησης συμμετεχόντων. Παρακαλούμε διαβάστε προσεχτικά τις πληροφορίες. Μπορείτε να κρατήσετε ένα αντίγραφο για το αρχείο σας : [Σύνδεσμος	Time (s)	**Τίτλος Μελέτης:** \ Διερεύνηση επιπέδων ηχητικής έντασης και συχνοτικού περιεχομένου εμφάνισης ακουστικής δυσφορίας, σε ημικρανικούς ακροατές με υπερευευαισθησία ήχου. **Κύριος ερευνητής:** Joshua D. Reiss \ **Queen Mary Ethics of Research Committee	Time (s)2	Είστε 18 ετών και άνω; (**Προσοχή:** *H συγκεκριμένη μελέτη απευθύνεται σε συμμετέχοντες άνω των 18. Εάν είστε κάτω των 18 ετών ευχαριστούμε για το ενδιαφέρον αλλά δυστυχώς δεν πληροίτε τις προϋποθέσεις για τη μελέτη*)	Time (s)3	Έχετε ποτέ διαγνωστεί ή αντιμετωπίζετε οποιαδήποτε μορφή απώλειας ακοής; (**Προσοχή:** *Η συγκεκριμένη μελέτη απευθύνεται σε συμμετέχοντες **χωρίς** προηγούμενη διάγνωση ή εμπειρία απώλειας ακοής, εάν αντιμετωπίζετε απώλεια ακοής σας ευχαριστούμε για το	Time (s)4	Γράψτε το email σας εδώ (παρακαλούμε βεβαιωθείτε πώς έχετε γράψει το ίδιο email και τις δύο φορές)	Time (s)5	Παρακαλούμε επιλέξτε την ηλικιακή σας ομάδα :	Time (s)6	Παρακαλούμε επιλέξτε το φύλο σας :	Time (s)7	Είναι η πρώτη φορά που κάνετε αυτή τη μελέτη;	Time (s)8	Έχετε ποτέ διαγνωστεί ή αντιμετωπίσετε οποιαδήποτε μορφή ημικρανίας;	Time (s)9	Έχετε λάβει ποτέ ιατρική διάγνωση για τις ημικρανίες σας;	Time (s)10	Λαμβάνετε κάποιου είδους φαρμακευτική αγωγή για την ημικρανία ( προφυλακτική ή συμπτωματική);	Time (s)11	Παρακαλούμε σημειώστε το όνομα της αγωγής που λαμβάνετε χρησιμοποιώντας το παρακάτω κουτί (Αν δεν είναι διαθέσιμο σημειώστε Μ/Δ)	Time (s)12	Έχετε αναφέρει ότι βιώνετε ή / και έχετε διαγνωστεί με ημικρανίες. Ισχύει η ακόλουθη δήλωση για εσάς; Οι ήχοι που πιστεύουν οι άλλοι είναι μέτρια δυνατοί είναι πολύ δυνατοί για μένα.	Time (s)13	Πόσο καιρό έχετε παρατηρήσει αυτό το φαινόμενο;	Time (s)14	Ποιό αυτι(ά) φαίνεται να επηρεάζεται από αυτό το φαινόμενο:	Time (s)15	Αυτό το φαινόμενο φαίνεται να συμπίπτει με τις ημικρανίες σας;	Time (s)16	Πότε συμβαίνει αυτό το φαινόμενο (επιλέξτε όλα όσα ισχύουν)	Time (s)17	Ποιος από τους παρακάτω ήχους ή συμβάντα είναι συχνά πολύ δυνατός για εσάς (επιλέξτε όλα όσα ισχύουν);	Time (s)18	Πόσο συχνά αντιμετωπίζετε ημικρανίες; (κρίσεις ανά μήνα)	Time (s)19	Βαθμολογήστε τη σοβαρότητα των ημικρανιών σας σε κλίμακα από 0 έως 100.	Time (s)20	Αντιμετωπίζετε ημικρανία ή αύρα (αισθητηριακές διαταραχές που συμβαίνουν λίγο πριν από την ημικρανία) αυτήν τη στιγμή;	Time (s)21	Σας ευχαριστούμε που συμπληρώσατε το ερωτηματολόγιο. Η επόμενη ενότητα αυτής της μελέτης περιλαμβάνει το ακουστικό τεστ. Ετοιμάστε τα ακουστικά σας για χρήση.	Time (s)22	Βαθμονόμηση συστήματος	Time (s)23	Επιβεβαιώνω ότι ακολούθησα τη διαδικασία βαθμονόμησης σύμφωνα με τις οδηγίες και ότι τα επίπεδα ακρόασης στον υπολογιστή μου δεν είναι εξαιρετικά δυνατά ή άβολα. Επιβεβαιώνω ότι **δεν** θα πραγματοποιήσω περαιτέρω προσαρμογές στην κύρια ένταση του υπολογι	Time (s)24
Διερεύνηση επιπέδων ηχητικής έντασης και συχνοτικού περιεχομένου εμφάνισης ακουστικής δυσφορίας, σε ημικρανικούς ακροατές με υπερευαισθησία ήχου	2021-02-22 23:25:26	'Εχω διαβάσει το έντυπο πληροφόρησης συμμετεχόντων και θέλω να προχωρήσω στη μελέτη	81.32	'Εχω διαβάσει προσεκτικά και συμφωνώ με όλες τις παραπάνω δηλώσεις	18.086	Ναι	11.764	Όχι, δεν έχω διαγνωστεί και δεν αντιμετωπίζω απώλεια ακοής.	6.323		37.333	25-44	7.291	Αρσενικό	5.794	Ναι	5.616	Όχι, δεν έχω διαγνωστεί και δεν αντιμετωπίζω ημικρανίες.	6.565		0		0		0		0		0		0		0		0		0		0		0		0		None	B&W P3	359.616	Επιβεβαιώνω	19.151
Διερεύνηση επιπέδων ηχητικής έντασης και συχνοτικού περιεχομένου εμφάνισης ακουστικής δυσφορίας, σε ημικρανικούς ακροατές με υπερευαισθησία ήχου	2021-02-16 22:19:19	'Εχω διαβάσει το έντυπο πληροφόρησης συμμετεχόντων και θέλω να προχωρήσω στη μελέτη	2.423	'Εχω διαβάσει προσεκτικά και συμφωνώ με όλες τις παραπάνω δηλώσεις	4.077	Ναι	3.258	Όχι, δεν έχω διαγνωστεί και δεν αντιμετωπίζω απώλεια ακοής.	4.113		10.564	25-44	2.614	Θηλυκό	3.278	Ναι	4.031	Ναι, έχω διαγνωστεί ή αντιμετωπίζω ημικρανίες.	3.822	'Οχι	3.78	Ναι	3.642	Imigran	6.815	Ναι	7.915	Χρόνια	3.703	Αριστερό αυτί	3.35	Όχι	18.643	Πριν από μια ημικρανία	4.064	Μωρό που κλαίει / παιδιά που φωνάζουν,Πλήθη / μεγάλες συγκεντρώσεις,Σκυλί που γαβγίζει,Φωνές υψηλής συχνότητας / κραυγές,Μουσική,Σφυρίχτρα / κόρνα/ σειρήνα	21.747	5	7.91	100	6.816	Όχι, δεν αντιμετωπίζω ημικρανία ή αύρα αυτήν τη στιγμή	4.444		2.5	Μ/Δ	38.268	Επιβεβαιώνω	12.613
Διερεύνηση επιπέδων ηχητικής έντασης και συχνοτικού περιεχομένου εμφάνισης ακουστικής δυσφορίας, σε ημικρανικούς ακροατές με υπερευαισθησία ήχου	2021-02-15 22:39:39	'Εχω διαβάσει το έντυπο πληροφόρησης συμμετεχόντων και θέλω να προχωρήσω στη μελέτη	3.711	'Εχω διαβάσει προσεκτικά και συμφωνώ με όλες τις παραπάνω δηλώσεις	4.219	Ναι	2.823	Όχι, δεν έχω διαγνωστεί και δεν αντιμετωπίζω απώλεια ακοής.	2.812		9.182	25-44	6.34	Αρσενικό	6.993	Ναι	3.255	Όχι, δεν έχω διαγνωστεί και δεν αντιμετωπίζω ημικρανίες.	2.714		0		0		0		0		0		0		0		0		0		0		0		0		None	Jbl oneplus	132.877	Επιβεβαιώνω	5.589
Διερεύνηση επιπέδων ηχητικής έντασης και συχνοτικού περιεχομένου εμφάνισης ακουστικής δυσφορίας, σε ημικρανικούς ακροατές με υπερευαισθησία ήχου	2021-02-15 19:36:08	'Εχω διαβάσει το έντυπο πληροφόρησης συμμετεχόντων και θέλω να προχωρήσω στη μελέτη	8.511	'Εχω διαβάσει προσεκτικά και συμφωνώ με όλες τις παραπάνω δηλώσεις	25.386	Ναι	3.852	Όχι, δεν έχω διαγνωστεί και δεν αντιμετωπίζω απώλεια ακοής.	20.689		20.149	25-44	4.634	Αρσενικό	3.783	Ναι	4.471	Όχι, δεν έχω διαγνωστεί και δεν αντιμετωπίζω ημικρανίες.	10.692		0		0		0		0		0		0		0		0		0		0		0		0		None	aiaiai tma-2	160.382	Επιβεβαιώνω	15.402
Διερεύνηση επιπέδων ηχητικής έντασης και συχνοτικού περιεχομένου εμφάνισης ακουστικής δυσφορίας, σε ημικρανικούς ακροατές με υπερευαισθησία ήχου	2021-02-13 13:44:04	'Εχω διαβάσει το έντυπο πληροφόρησης συμμετεχόντων και θέλω να προχωρήσω στη μελέτη	2.137	'Εχω διαβάσει προσεκτικά και συμφωνώ με όλες τις παραπάνω δηλώσεις	3.707	Ναι	2.298	Όχι, δεν έχω διαγνωστεί και δεν αντιμετωπίζω απώλεια ακοής.	2.666		7.6	18-24	2.37	Θηλυκό	1.958	Ναι	2.25	Ναι, έχω διαγνωστεί ή αντιμετωπίζω ημικρανίες.	2.154	Ναι	2.631	Ναι	2.882	Παυσίπονα	12.627	Ναι	6.251	Χρόνια	4.405	Και τα δύο αυτιά	2.753	Ναι	3.279	Κατά τη διάρκεια της ημικρανίας,Πριν από μια ημικρανία	6.745	Μωρό που κλαίει / παιδιά που φωνάζουν,Πιάτα που στοιβάζονται,Σκυλί που γαβγίζει,Φωνές υψηλής συχνότητας / κραυγές,Μουσική,Ηλεκτρικά εργαλεία,Σφυρίχτρα / κόρνα/ σειρήνα	14.448	17	6.835	6	4.471	Όχι, δεν αντιμετωπίζω ημικρανία ή αύρα αυτήν τη στιγμή	4.41		1.379	Μδ	37.588	Επιβεβαιώνω	2.751
Διερεύνηση επιπέδων ηχητικής έντασης και συχνοτικού περιεχομένου εμφάνισης ακουστικής δυσφορίας, σε ημικρανικούς ακροατές με υπερευαισθησία ήχου	2021-02-13 09:42:14	'Εχω διαβάσει το έντυπο πληροφόρησης συμμετεχόντων και θέλω να προχωρήσω στη μελέτη	15.847	'Εχω διαβάσει προσεκτικά και συμφωνώ με όλες τις παραπάνω δηλώσεις	41.778	Ναι	7.109	Όχι, δεν έχω διαγνωστεί και δεν αντιμετωπίζω απώλεια ακοής.	7.696		17.312	25-44	6.327	Θηλυκό	3.868	Ναι	3.436	Όχι, δεν έχω διαγνωστεί και δεν αντιμετωπίζω ημικρανίες.	3.992		0		0		0		0		0		0		0		0		0		0		0		0		None	Philips	201.113	Επιβεβαιώνω	11.497
Διερεύνηση επιπέδων ηχητικής έντασης και συχνοτικού περιεχομένου εμφάνισης ακουστικής δυσφορίας, σε ημικρανικούς ακροατές με υπερευαισθησία ήχου	2021-02-13 04:00:27	'Εχω διαβάσει το έντυπο πληροφόρησης συμμετεχόντων και θέλω να προχωρήσω στη μελέτη	4.402	'Εχω διαβάσει προσεκτικά και συμφωνώ με όλες τις παραπάνω δηλώσεις	27.801	Ναι	8.389	Όχι, δεν έχω διαγνωστεί και δεν αντιμετωπίζω απώλεια ακοής.	4.862		17.154	25-44	14.582	Θηλυκό	3.264	Ναι	5.521	Ναι, έχω διαγνωστεί ή αντιμετωπίζω ημικρανίες.	5.361	Ναι	3.782	Ναι	3.476	Μ/Δ	104.395	Ναι	6.229	Χρόνια	5.659	Και τα δύο αυτιά	4.126	Ναι	2.915	Κατά τη διάρκεια της ημικρανίας	18.191	Πιάτα που στοιβάζονται,Φωνές υψηλής συχνότητας / κραυγές,Ηλεκτρικά εργαλεία,Ηλεκτρική σκούπα,Σφυρίχτρα / κόρνα/ σειρήνα,Μωρό που κλαίει / παιδιά που φωνάζουν,Τηλεόραση / ραδιόφωνο	35.588	3 έως 6	10.145	100	7.94	Όχι, δεν αντιμετωπίζω ημικρανία ή αύρα αυτήν τη στιγμή	15.922		3.118	Edifier NB2 TWS ANC Bluetooth Handsdree	178.597	Επιβεβαιώνω	16.878
Διερεύνηση επιπέδων ηχητικής έντασης και συχνοτικού περιεχομένου εμφάνισης ακουστικής δυσφορίας, σε ημικρανικούς ακροατές με υπερευαισθησία ήχου	2021-02-12 12:36:48	'Εχω διαβάσει το έντυπο πληροφόρησης συμμετεχόντων και θέλω να προχωρήσω στη μελέτη	4.754	'Εχω διαβάσει προσεκτικά και συμφωνώ με όλες τις παραπάνω δηλώσεις	5.936	Ναι	3.05	Όχι, δεν έχω διαγνωστεί και δεν αντιμετωπίζω απώλεια ακοής.	2.654		5.18	18-24	2.709	Θηλυκό	2.353	Ναι	2.788	Όχι, δεν έχω διαγνωστεί και δεν αντιμετωπίζω ημικρανίες.	2.878		0		0		0		0		0		0		0		0		0		0		0		0		None	Airpods Pro	35.259	Επιβεβαιώνω	5.561
Διερεύνηση επιπέδων ηχητικής έντασης και συχνοτικού περιεχομένου εμφάνισης ακουστικής δυσφορίας, σε ημικρανικούς ακροατές με υπερευαισθησία ήχου	2021-02-12 07:47:51	'Εχω διαβάσει το έντυπο πληροφόρησης συμμετεχόντων και θέλω να προχωρήσω στη μελέτη	25.932	'Εχω διαβάσει προσεκτικά και συμφωνώ με όλες τις παραπάνω δηλώσεις	15.645	Ναι	4.111	Όχι, δεν έχω διαγνωστεί και δεν αντιμετωπίζω απώλεια ακοής.	4.756		22.816	25-44	5.69	Αρσενικό	5.527	Ναι	3.559	Όχι, δεν έχω διαγνωστεί και δεν αντιμετωπίζω ημικρανίες.	3.314		0		0		0		0		0		0		0		0		0		0		0		0		None	Μ/Δ	63.591	Επιβεβαιώνω	4.461
Διερεύνηση επιπέδων ηχητικής έντασης και συχνοτικού περιεχομένου εμφάνισης ακουστικής δυσφορίας, σε ημικρανικούς ακροατές με υπερευαισθησία ήχου	2021-02-11 17:27:50	'Εχω διαβάσει το έντυπο πληροφόρησης συμμετεχόντων και θέλω να προχωρήσω στη μελέτη	4.862	'Εχω διαβάσει προσεκτικά και συμφωνώ με όλες τις παραπάνω δηλώσεις	31.322	Ναι	3.801	Όχι, δεν έχω διαγνωστεί και δεν αντιμετωπίζω απώλεια ακοής.	15.408		19.693	25-44	5.331	Αρσενικό	7.812	Ναι	4.321	Όχι, δεν έχω διαγνωστεί και δεν αντιμετωπίζω ημικρανίες.	4.818		0		0		0		0		0		0		0		0		0		0		0		0		None	Μ/Δ	100.848	Επιβεβαιώνω	8.231
Διερεύνηση επιπέδων ηχητικής έντασης και συχνοτικού περιεχομένου εμφάνισης ακουστικής δυσφορίας, σε ημικρανικούς ακροατές με υπερευαισθησία ήχου	2021-02-11 14:36:46	'Εχω διαβάσει το έντυπο πληροφόρησης συμμετεχόντων και θέλω να προχωρήσω στη μελέτη	5.509	'Εχω διαβάσει προσεκτικά και συμφωνώ με όλες τις παραπάνω δηλώσεις	48.38	Ναι	7.323	Όχι, δεν έχω διαγνωστεί και δεν αντιμετωπίζω απώλεια ακοής.	13.961		17.568	45-64	6.309	Θηλυκό	5.412	Ναι	5.083	Ναι, έχω διαγνωστεί ή αντιμετωπίζω ημικρανίες.	6.833	'Οχι	5.019	Οχι	5.3		0	Ναι	None	Χρόνια	5.879	Και τα δύο αυτιά	6.214	Όχι	9.387	Πριν από μια ημικρανία,Μετά από ημικρανία	17.374	Πιάτα που στοιβάζονται,Σκυλί που γαβγίζει,Ηλεκτρικά εργαλεία,Κουδούνισμα τηλεφώνου,Τηλεόραση / ραδιόφωνο,Σφυρίχτρα / κόρνα/ σειρήνα	25.462	10	14.631	70	17.962	Όχι, δεν αντιμετωπίζω ημικρανία ή αύρα αυτήν τη στιγμή	11.4		6.613	ΜΔ	22.365	Επιβεβαιώνω	23.705
Διερεύνηση επιπέδων ηχητικής έντασης και συχνοτικού περιεχομένου εμφάνισης ακουστικής δυσφορίας, σε ημικρανικούς ακροατές με υπερευαισθησία ήχου	2021-02-11 10:43:43	'Εχω διαβάσει το έντυπο πληροφόρησης συμμετεχόντων και θέλω να προχωρήσω στη μελέτη	9.044	'Εχω διαβάσει προσεκτικά και συμφωνώ με όλες τις παραπάνω δηλώσεις	15.149	Ναι	3.444	Όχι, δεν έχω διαγνωστεί και δεν αντιμετωπίζω απώλεια ακοής.	5.061		45.696	25-44	4.089	Αρσενικό	2.581	Ναι	4.746	Ναι, έχω διαγνωστεί ή αντιμετωπίζω ημικρανίες.	4.425	Ναι	4.798	Ναι	18.629	Maxalt	19.866	Ναι	20.673	Χρόνια	10.212	Και τα δύο αυτιά	7.665	Ναι	3.497	Κατά τη διάρκεια της ημικρανίας	6.512	Φωνές υψηλής συχνότητας / κραυγές,Ηλεκτρικά εργαλεία,Κουδούνισμα τηλεφώνου,Ηλεκτρική σκούπα,Σφυρίχτρα / κόρνα/ σειρήνα	22.729	3-4	16.572	60-80	16.719	Όχι, δεν αντιμετωπίζω ημικρανία ή αύρα αυτήν τη στιγμή	12.704		2.252	GENESYS	111.33	Επιβεβαιώνω	14.755
Διερεύνηση επιπέδων ηχητικής έντασης και συχνοτικού περιεχομένου εμφάνισης ακουστικής δυσφορίας, σε ημικρανικούς ακροατές με υπερευαισθησία ήχου	2021-02-11 00:29:55	'Εχω διαβάσει το έντυπο πληροφόρησης συμμετεχόντων και θέλω να προχωρήσω στη μελέτη	24.324	'Εχω διαβάσει προσεκτικά και συμφωνώ με όλες τις παραπάνω δηλώσεις	30.298	Ναι	6.292	Όχι, δεν έχω διαγνωστεί και δεν αντιμετωπίζω απώλεια ακοής.	4.09		10.113	25-44	3.787	Αρσενικό	3.029	Ναι	2.549	Όχι, δεν έχω διαγνωστεί και δεν αντιμετωπίζω ημικρανίες.	4.016		0		0		0		0		0		0		0		0		0		0		0		0		None	Sennheiser HD 25-C II	112.369	Επιβεβαιώνω	7.484
Διερεύνηση επιπέδων ηχητικής έντασης και συχνοτικού περιεχομένου εμφάνισης ακουστικής δυσφορίας, σε ημικρανικούς ακροατές με υπερευαισθησία ήχου	2021-02-10 23:17:48	'Εχω διαβάσει το έντυπο πληροφόρησης συμμετεχόντων και θέλω να προχωρήσω στη μελέτη	10.199	'Εχω διαβάσει προσεκτικά και συμφωνώ με όλες τις παραπάνω δηλώσεις	19.608	Ναι	5.506	Όχι, δεν έχω διαγνωστεί και δεν αντιμετωπίζω απώλεια ακοής.	21.042		7.328	25-44	6.563	Αρσενικό	6.853	Ναι	6.346	Όχι, δεν έχω διαγνωστεί και δεν αντιμετωπίζω ημικρανίες.	7.142		0		0		0		0		0		0		0		0		0		0		0		0		None	Μ/Δ	200.984	Επιβεβαιώνω	6.275
Διερεύνηση επιπέδων ηχητικής έντασης και συχνοτικού περιεχομένου εμφάνισης ακουστικής δυσφορίας, σε ημικρανικούς ακροατές με υπερευαισθησία ήχου	2021-02-10 19:25:24	'Εχω διαβάσει το έντυπο πληροφόρησης συμμετεχόντων και θέλω να προχωρήσω στη μελέτη	2.352	'Εχω διαβάσει προσεκτικά και συμφωνώ με όλες τις παραπάνω δηλώσεις	2.572	Ναι	5.934	Όχι, δεν έχω διαγνωστεί και δεν αντιμετωπίζω απώλεια ακοής.	3.526		6.283	25-44	2.49	Αρσενικό	1.9	Ναι	2.107	Όχι, δεν έχω διαγνωστεί και δεν αντιμετωπίζω ημικρανίες.	3.682		0		0		0		0		0		0		0		0		0		0		0		0		None	turtle beach rekon	1123.593	Επιβεβαιώνω	2.804
Διερεύνηση επιπέδων ηχητικής έντασης και συχνοτικού περιεχομένου εμφάνισης ακουστικής δυσφορίας, σε ημικρανικούς ακροατές με υπερευαισθησία ήχου	2021-02-10 17:34:01	'Εχω διαβάσει το έντυπο πληροφόρησης συμμετεχόντων και θέλω να προχωρήσω στη μελέτη	2.149	'Εχω διαβάσει προσεκτικά και συμφωνώ με όλες τις παραπάνω δηλώσεις	5.114	Ναι	2.278	Όχι, δεν έχω διαγνωστεί και δεν αντιμετωπίζω απώλεια ακοής.	5.96		11.946	25-44	2.519	Αρσενικό	2.302	Ναι	2.528	Ναι, έχω διαγνωστεί ή αντιμετωπίζω ημικρανίες.	2.801	Ναι	2.174	Ναι	2.75	sibelium	11.434	Ναι	12.736	Χρόνια	5.161	Και τα δύο αυτιά	9.624	Ναι	2.664	Κατά τη διάρκεια της ημικρανίας	4.085	Μωρό που κλαίει / παιδιά που φωνάζουν,Πλήθη / μεγάλες συγκεντρώσεις,Πιάτα που στοιβάζονται,Σκυλί που γαβγίζει,Φωνές υψηλής συχνότητας / κραυγές,Μουσική,Ηλεκτρικά εργαλεία,Κουδούνισμα τηλεφώνου,Τηλεόραση / ραδιόφωνο,Ηλεκτρική σκούπα,Σφυρίχτρα / κόρνα/ σειρήνα	16.85	15	4.325	70	6.921	Όχι, δεν αντιμετωπίζω ημικρανία ή αύρα αυτήν τη στιγμή	4.915		2.925	galaxy buds	1897.219	Επιβεβαιώνω	6.815
Διερεύνηση επιπέδων ηχητικής έντασης και συχνοτικού περιεχομένου εμφάνισης ακουστικής δυσφορίας, σε ημικρανικούς ακροατές με υπερευαισθησία ήχου	2021-02-10 15:55:17	'Εχω διαβάσει το έντυπο πληροφόρησης συμμετεχόντων και θέλω να προχωρήσω στη μελέτη	5.249	'Εχω διαβάσει προσεκτικά και συμφωνώ με όλες τις παραπάνω δηλώσεις	4.051	Ναι	2.663	Όχι, δεν έχω διαγνωστεί και δεν αντιμετωπίζω απώλεια ακοής.	5.062		6.215	25-44	3.125	Θηλυκό	3.102	Ναι	13.062	Όχι, δεν έχω διαγνωστεί και δεν αντιμετωπίζω ημικρανίες.	5.186		0		0		0		0		0		0		0		0		0		0		0		0		None	air pods	16.774	Επιβεβαιώνω	2.222
Διερεύνηση επιπέδων ηχητικής έντασης και συχνοτικού περιεχομένου εμφάνισης ακουστικής δυσφορίας, σε ημικρανικούς ακροατές με υπερευαισθησία ήχου	2021-02-10 15:33:03	'Εχω διαβάσει το έντυπο πληροφόρησης συμμετεχόντων και θέλω να προχωρήσω στη μελέτη	1.839	'Εχω διαβάσει προσεκτικά και συμφωνώ με όλες τις παραπάνω δηλώσεις	13.762	Ναι	4.351	Όχι, δεν έχω διαγνωστεί και δεν αντιμετωπίζω απώλεια ακοής.	5.181		9.638	45-64	4.213	Θηλυκό	3.255	Ναι	3.121	Όχι, δεν έχω διαγνωστεί και δεν αντιμετωπίζω ημικρανίες.	3.108		0		0		0		0		0		0		0		0		0		0		0		0		None	Μ/Δ	39.537	Επιβεβαιώνω	4.728
Διερεύνηση επιπέδων ηχητικής έντασης και συχνοτικού περιεχομένου εμφάνισης ακουστικής δυσφορίας, σε ημικρανικούς ακροατές με υπερευαισθησία ήχου	2021-02-10 14:33:55	'Εχω διαβάσει το έντυπο πληροφόρησης συμμετεχόντων και θέλω να προχωρήσω στη μελέτη	2.684	'Εχω διαβάσει προσεκτικά και συμφωνώ με όλες τις παραπάνω δηλώσεις	3.623	Ναι	7.329	Όχι, δεν έχω διαγνωστεί και δεν αντιμετωπίζω απώλεια ακοής.	4.604		3.545	25-44	1.993	Αρσενικό	2.041	Ναι	3.147	Όχι, δεν έχω διαγνωστεί και δεν αντιμετωπίζω ημικρανίες.	3.489		0		0		0		0		0		0		0		0		0		0		0		0		None	Sony	20.828	Επιβεβαιώνω	1.99
Διερεύνηση επιπέδων ηχητικής έντασης και συχνοτικού περιεχομένου εμφάνισης ακουστικής δυσφορίας, σε ημικρανικούς ακροατές με υπερευαισθησία ήχου	2021-02-10 14:23:21	'Εχω διαβάσει το έντυπο πληροφόρησης συμμετεχόντων και θέλω να προχωρήσω στη μελέτη	7.492	'Εχω διαβάσει προσεκτικά και συμφωνώ με όλες τις παραπάνω δηλώσεις	5.218	Ναι	6.328	Όχι, δεν έχω διαγνωστεί και δεν αντιμετωπίζω απώλεια ακοής.	8.18		16.995	25-44	5.633	Αρσενικό	2.693	Ναι	3.704	Όχι, δεν έχω διαγνωστεί και δεν αντιμετωπίζω ημικρανίες.	6.066		0		0		0		0		0		0		0		0		0		0		0		0		None	Akechi zeroground	152.019	Επιβεβαιώνω	12.134
Διερεύνηση επιπέδων ηχητικής έντασης και συχνοτικού περιεχομένου εμφάνισης ακουστικής δυσφορίας, σε ημικρανικούς ακροατές με υπερευαισθησία ήχου	2021-02-07 09:29:20	'Εχω διαβάσει το έντυπο πληροφόρησης συμμετεχόντων και θέλω να προχωρήσω στη μελέτη	35.103	'Εχω διαβάσει προσεκτικά και συμφωνώ με όλες τις παραπάνω δηλώσεις	72.344	Ναι	24.6	Όχι, δεν έχω διαγνωστεί και δεν αντιμετωπίζω απώλεια ακοής.	11.304		29.872	45-64	9.247	Αρσενικό	9.296	Ναι	15.415	Όχι, δεν έχω διαγνωστεί και δεν αντιμετωπίζω ημικρανίες.	9.552		0		0		0		0		0		0		0		0		0		0		0		0		None	easy touch ET-278	187.936	Επιβεβαιώνω	13.088
Διερεύνηση επιπέδων ηχητικής έντασης και συχνοτικού περιεχομένου εμφάνισης ακουστικής δυσφορίας, σε ημικρανικούς ακροατές με υπερευαισθησία ήχου	2021-02-05 19:00:04	'Εχω διαβάσει το έντυπο πληροφόρησης συμμετεχόντων και θέλω να προχωρήσω στη μελέτη	13.266	'Εχω διαβάσει προσεκτικά και συμφωνώ με όλες τις παραπάνω δηλώσεις	26100.877	Ναι	21.495	Όχι, δεν έχω διαγνωστεί και δεν αντιμετωπίζω απώλεια ακοής.	15.878		7.534	45-64	5.672	Θηλυκό	4.495	Οχι	17.283	Ναι, έχω διαγνωστεί ή αντιμετωπίζω ημικρανίες.	10.325	Ναι	8.575	Ναι	3.452	ναι	41.155	Ναι	8.663	Χρόνια	8.26	Και τα δύο αυτιά	13.326	Ναι	8.375	Κατά τη διάρκεια της ημικρανίας	11.976	Κουδούνισμα τηλεφώνου,Πιάτα που στοιβάζονται,Φωνές υψηλής συχνότητας / κραυγές,Σφυρίχτρα / κόρνα/ σειρήνα	45.06	2-3	16.602	70	16.644	Ναι, αντιμετωπίζω αύρα αυτή τη στιγμή	10.949		306.475	Μ	58.94	Επιβεβαιώνω	12.617
Διερεύνηση επιπέδων ηχητικής έντασης και συχνοτικού περιεχομένου εμφάνισης ακουστικής δυσφορίας, σε ημικρανικούς ακροατές με υπερευαισθησία ήχου	2021-02-05 18:45:12	'Εχω διαβάσει το έντυπο πληροφόρησης συμμετεχόντων και θέλω να προχωρήσω στη μελέτη	7.259	'Εχω διαβάσει προσεκτικά και συμφωνώ με όλες τις παραπάνω δηλώσεις	65.593	Ναι	13.8	Όχι, δεν έχω διαγνωστεί και δεν αντιμετωπίζω απώλεια ακοής.	6.145		25.065	25-44	7.556	Αρσενικό	3.935	Ναι	4.021	Όχι, δεν έχω διαγνωστεί και δεν αντιμετωπίζω ημικρανίες.	5.134		0		0		0		0		0		0		0		0		0		0		0		0		None	samsung τα απλα που ερχεται ενα κινητο.	226.977	Επιβεβαιώνω	7.914
Διερεύνηση επιπέδων ηχητικής έντασης και συχνοτικού περιεχομένου εμφάνισης ακουστικής δυσφορίας, σε ημικρανικούς ακροατές με υπερευαισθησία ήχου	2021-02-05 18:41:58	'Εχω διαβάσει το έντυπο πληροφόρησης συμμετεχόντων και θέλω να προχωρήσω στη μελέτη	6.655	'Εχω διαβάσει προσεκτικά και συμφωνώ με όλες τις παραπάνω δηλώσεις	17.456	Ναι	9.683	Όχι, δεν έχω διαγνωστεί και δεν αντιμετωπίζω απώλεια ακοής.	4.816		13.493	25-44	5.967	Θηλυκό	4.047	Ναι	2.765	Ναι, έχω διαγνωστεί ή αντιμετωπίζω ημικρανίες.	6.762	Ναι	3.877	Ναι	3.054	Maxalt	7.358	Όχι	16.961		0		0		0		0		0	3-4	None	65	11.908	Όχι, δεν αντιμετωπίζω ημικρανία ή αύρα αυτήν τη στιγμή	4.633		3.47	Blitxwolf	105.513	Επιβεβαιώνω	7.5
Διερεύνηση επιπέδων ηχητικής έντασης και συχνοτικού περιεχομένου εμφάνισης ακουστικής δυσφορίας, σε ημικρανικούς ακροατές με υπερευαισθησία ήχου	2021-02-05 10:14:09	'Εχω διαβάσει το έντυπο πληροφόρησης συμμετεχόντων και θέλω να προχωρήσω στη μελέτη	3.776	'Εχω διαβάσει προσεκτικά και συμφωνώ με όλες τις παραπάνω δηλώσεις	15.538	Ναι	5.883	Όχι, δεν έχω διαγνωστεί και δεν αντιμετωπίζω απώλεια ακοής.	7.607		12.994	45-64	5.181	Θηλυκό	3.989	Ναι	4.792	Ναι, έχω διαγνωστεί ή αντιμετωπίζω ημικρανίες.	5.822	Ναι	4.95	Οχι	8.659		0	Ναι	None	Χρόνια	6.941	Και τα δύο αυτιά	6.392	Όχι	6.211	Κατά τη διάρκεια της ημικρανίας	17.452	Φωνές υψηλής συχνότητας / κραυγές,Ηλεκτρικά εργαλεία	57.481	5,6 φορές το μήνα ίσως και παραπάνω	34.602	90	11.935	Όχι, δεν αντιμετωπίζω ημικρανία ή αύρα αυτήν τη στιγμή	10.208		2.714	Μδ	72.932	Επιβεβαιώνω	12.466
Διερεύνηση επιπέδων ηχητικής έντασης και συχνοτικού περιεχομένου εμφάνισης ακουστικής δυσφορίας, σε ημικρανικούς ακροατές με υπερευαισθησία ήχου	2021-02-05 10:06:08	'Εχω διαβάσει το έντυπο πληροφόρησης συμμετεχόντων και θέλω να προχωρήσω στη μελέτη	79.239	'Εχω διαβάσει προσεκτικά και συμφωνώ με όλες τις παραπάνω δηλώσεις	8.071	Ναι	2.895	Όχι, δεν έχω διαγνωστεί και δεν αντιμετωπίζω απώλεια ακοής.	5.177		25.394	25-44	5.637	Θηλυκό	2.512	Ναι	2.656	Ναι, έχω διαγνωστεί ή αντιμετωπίζω ημικρανίες.	4.225	Ναι	2.487	Ναι	4.712	Μ/Δ	16.328	Ναι	13.752	Χρόνια	3.376	Και τα δύο αυτιά	5.848	Ναι	8.864	Κατά τη διάρκεια της ημικρανίας	6.089	Πλήθη / μεγάλες συγκεντρώσεις,Μουσική,Εστιατόρια,Τηλεόραση / ραδιόφωνο,Φωνές υψηλής συχνότητας / κραυγές	49.784	10	9.392	70	13.521	Όχι, δεν αντιμετωπίζω ημικρανία ή αύρα αυτήν τη στιγμή	17.247		9.952	Μ/Δ	150.625	Επιβεβαιώνω	20.239
Διερεύνηση επιπέδων ηχητικής έντασης και συχνοτικού περιεχομένου εμφάνισης ακουστικής δυσφορίας, σε ημικρανικούς ακροατές με υπερευαισθησία ήχου	2021-02-05 08:37:47	'Εχω διαβάσει το έντυπο πληροφόρησης συμμετεχόντων και θέλω να προχωρήσω στη μελέτη	7.004	'Εχω διαβάσει προσεκτικά και συμφωνώ με όλες τις παραπάνω δηλώσεις	21.679	Ναι	11.579	Όχι, δεν έχω διαγνωστεί και δεν αντιμετωπίζω απώλεια ακοής.	6.33		20.465	25-44	7.588	Θηλυκό	5.748	Ναι	4.451	Ναι, έχω διαγνωστεί ή αντιμετωπίζω ημικρανίες.	5.115	Ναι	7.332	Ναι	5.251	Triptan	14.065	Ναι	8.132	Χρόνια	9.514	Και τα δύο αυτιά	7.544	Ναι	9.171	Κατά τη διάρκεια της ημικρανίας	11.777	Φωνές υψηλής συχνότητας / κραυγές,Μουσική,Τηλεόραση / ραδιόφωνο,Σφυρίχτρα / κόρνα/ σειρήνα	22.5	3	9.277	8	6.857	Όχι, δεν αντιμετωπίζω ημικρανία ή αύρα αυτήν τη στιγμή	7.792		5.586	M/Δ	174.344	Επιβεβαιώνω	11.697
Διερεύνηση επιπέδων ηχητικής έντασης και συχνοτικού περιεχομένου εμφάνισης ακουστικής δυσφορίας, σε ημικρανικούς ακροατές με υπερευαισθησία ήχου	2021-02-05 07:49:20	'Εχω διαβάσει το έντυπο πληροφόρησης συμμετεχόντων και θέλω να προχωρήσω στη μελέτη	2.979	'Εχω διαβάσει προσεκτικά και συμφωνώ με όλες τις παραπάνω δηλώσεις	22.269	Ναι	13.53	Όχι, δεν έχω διαγνωστεί και δεν αντιμετωπίζω απώλεια ακοής.	16.163		27.769	25-44	6.284	Θηλυκό	7.472	Ναι	4.868	Ναι, έχω διαγνωστεί ή αντιμετωπίζω ημικρανίες.	10.428	Ναι	8.39	Οχι	11.759		0	Όχι	None		0		0		0		0		0	10 και πάνω νομιζω	None	70	14.505	Ναι, αντιμετωπίζω ημικρανία αυτή τη στιγμή	10.372		16.568	Μ/Δ	198.003	Επιβεβαιώνω	16.798
Διερεύνηση επιπέδων ηχητικής έντασης και συχνοτικού περιεχομένου εμφάνισης ακουστικής δυσφορίας, σε ημικρανικούς ακροατές με υπερευαισθησία ήχου	2021-02-04 20:06:42	'Εχω διαβάσει το έντυπο πληροφόρησης συμμετεχόντων και θέλω να προχωρήσω στη μελέτη	4.428	'Εχω διαβάσει προσεκτικά και συμφωνώ με όλες τις παραπάνω δηλώσεις	42.217	Ναι	4.428	Όχι, δεν έχω διαγνωστεί και δεν αντιμετωπίζω απώλεια ακοής.	19.836		13.118	25-44	4.94	Θηλυκό	2.622	Ναι	4.232	Ναι, έχω διαγνωστεί ή αντιμετωπίζω ημικρανίες.	6.429	'Οχι	4.72	Οχι	4.938		0	Όχι	None		0		0		0		0		0	2	None	20	7.084	Όχι, δεν αντιμετωπίζω ημικρανία ή αύρα αυτήν τη στιγμή	11.734		7.643	Μ/Δ	100.442	Επιβεβαιώνω	21.554
Διερεύνηση επιπέδων ηχητικής έντασης και συχνοτικού περιεχομένου εμφάνισης ακουστικής δυσφορίας, σε ημικρανικούς ακροατές με υπερευαισθησία ήχου	2021-02-04 14:58:04	'Εχω διαβάσει το έντυπο πληροφόρησης συμμετεχόντων και θέλω να προχωρήσω στη μελέτη	3.812	'Εχω διαβάσει προσεκτικά και συμφωνώ με όλες τις παραπάνω δηλώσεις	13.907	Ναι	11.175	Όχι, δεν έχω διαγνωστεί και δεν αντιμετωπίζω απώλεια ακοής.	21.194		15.563	45-64	8.436	Αρσενικό	3.872	Ναι	13.478	Ναι, έχω διαγνωστεί ή αντιμετωπίζω ημικρανίες.	11.855	Ναι	12.829	Ναι	13.438	Isoptin 120	20.038	Ναι	23.455	Χρόνια	7.14	Και τα δύο αυτιά	14.265	Ναι	9.335	Κατά τη διάρκεια της ημικρανίας	11.334	Φωνές υψηλής συχνότητας / κραυγές	65.639	10	21.267	80	11.623	Όχι, δεν αντιμετωπίζω ημικρανία ή αύρα αυτήν τη στιγμή	19.051		5.849	Sony	118.74	Επιβεβαιώνω	12.151
Διερεύνηση επιπέδων ηχητικής έντασης και συχνοτικού περιεχομένου εμφάνισης ακουστικής δυσφορίας, σε ημικρανικούς ακροατές με υπερευαισθησία ήχου	2021-02-04 09:28:26	'Εχω διαβάσει το έντυπο πληροφόρησης συμμετεχόντων και θέλω να προχωρήσω στη μελέτη	9.376	'Εχω διαβάσει προσεκτικά και συμφωνώ με όλες τις παραπάνω δηλώσεις	12.975	Ναι	7.985	Ναι, έχω διαγνωστεί ή αντιμετωπίζω απώλεια ακοής.	19.991		0		0		0		0		0		0		0		0		0		0		0		0		0		0		0		0		0		0		0		0
Διερεύνηση επιπέδων ηχητικής έντασης και συχνοτικού περιεχομένου εμφάνισης ακουστικής δυσφορίας, σε ημικρανικούς ακροατές με υπερευαισθησία ήχου	2021-02-03 21:48:36	'Εχω διαβάσει το έντυπο πληροφόρησης συμμετεχόντων και θέλω να προχωρήσω στη μελέτη	296.428	'Εχω διαβάσει προσεκτικά και συμφωνώ με όλες τις παραπάνω δηλώσεις	64.813	Ναι	14.754	Όχι, δεν έχω διαγνωστεί και δεν αντιμετωπίζω απώλεια ακοής.	19.244		22.992	45-64	13.036	Θηλυκό	7.403	Ναι	10.212	Όχι, δεν έχω διαγνωστεί και δεν αντιμετωπίζω ημικρανίες.	9.813		0		0		0		0		0		0		0		0		0		0		0		0		None	Μ/Δ	452.724	Επιβεβαιώνω	32.383
Διερεύνηση επιπέδων ηχητικής έντασης και συχνοτικού περιεχομένου εμφάνισης ακουστικής δυσφορίας, σε ημικρανικούς ακροατές με υπερευαισθησία ήχου	2021-02-02 14:35:46	'Εχω διαβάσει το έντυπο πληροφόρησης συμμετεχόντων και θέλω να προχωρήσω στη μελέτη	4.564	'Εχω διαβάσει προσεκτικά και συμφωνώ με όλες τις παραπάνω δηλώσεις	8.352	Ναι	4.962	Όχι, δεν έχω διαγνωστεί και δεν αντιμετωπίζω απώλεια ακοής.	5.235		5.333	25-44	4.137	Θηλυκό	3.378	Ναι	3.517	Όχι, δεν έχω διαγνωστεί και δεν αντιμετωπίζω ημικρανίες.	4.371		0		0		0		0		0		0		0		0		0		0		0		0		None	plantronics	86.321	Επιβεβαιώνω	6.701
Διερεύνηση επιπέδων ηχητικής έντασης και συχνοτικού περιεχομένου εμφάνισης ακουστικής δυσφορίας, σε ημικρανικούς ακροατές με υπερευαισθησία ήχου	2021-02-01 11:27:59	'Εχω διαβάσει το έντυπο πληροφόρησης συμμετεχόντων και θέλω να προχωρήσω στη μελέτη	6.342	'Εχω διαβάσει προσεκτικά και συμφωνώ με όλες τις παραπάνω δηλώσεις	8.475	Ναι	9.164	Όχι, δεν έχω διαγνωστεί και δεν αντιμετωπίζω απώλεια ακοής.	6.514		18.047	45-64	5.272	Αρσενικό	5.473	Ναι	6.02	Όχι, δεν έχω διαγνωστεί και δεν αντιμετωπίζω ημικρανίες.	9.252		0		0		0		0		0		0		0		0		0		0		0		0		None	Μ/Δ	530.43	Επιβεβαιώνω	12.974
Διερεύνηση επιπέδων ηχητικής έντασης και συχνοτικού περιεχομένου εμφάνισης ακουστικής δυσφορίας, σε ημικρανικούς ακροατές με υπερευαισθησία ήχου	2021-01-29 19:58:55	'Εχω διαβάσει το έντυπο πληροφόρησης συμμετεχόντων και θέλω να προχωρήσω στη μελέτη	5.08	'Εχω διαβάσει προσεκτικά και συμφωνώ με όλες τις παραπάνω δηλώσεις	5.242	Ναι	5.369	Όχι, δεν έχω διαγνωστεί και δεν αντιμετωπίζω απώλεια ακοής.	6.241		17.15	25-44	3.494	Θηλυκό	2.58	Οχι	4.136	Ναι, έχω διαγνωστεί ή αντιμετωπίζω ημικρανίες.	2.804	Ναι	4.648	Ναι	4.261	Voltaren	9.431	Ναι	8.126	Χρόνια	3.982	Και τα δύο αυτιά	3.879	Ναι	3.381	Πριν από μια ημικρανία,Κατά τη διάρκεια της ημικρανίας	3.967	Μωρό που κλαίει / παιδιά που φωνάζουν,Πιάτα που στοιβάζονται,Φωνές υψηλής συχνότητας / κραυγές,Ηλεκτρικά εργαλεία,Αθλητικές εκδηλώσεις,Σφυρίχτρα / κόρνα/ σειρήνα	28.99	2-5	6.381	30-100	11.689	Ναι, αντιμετωπίζω ημικρανία αυτή τη στιγμή	3.897		1.514	MPOW	88.364	Επιβεβαιώνω	5.476
Διερεύνηση επιπέδων ηχητικής έντασης και συχνοτικού περιεχομένου εμφάνισης ακουστικής δυσφορίας, σε ημικρανικούς ακροατές με υπερευαισθησία ήχου	2021-01-29 15:19:05	'Εχω διαβάσει το έντυπο πληροφόρησης συμμετεχόντων και θέλω να προχωρήσω στη μελέτη	4.113	'Εχω διαβάσει προσεκτικά και συμφωνώ με όλες τις παραπάνω δηλώσεις	6.747	Ναι	4.465	Όχι, δεν έχω διαγνωστεί και δεν αντιμετωπίζω απώλεια ακοής.	5.424		31.701	25-44	4.716	Θηλυκό	3.121	Ναι	3.761	Ναι, έχω διαγνωστεί ή αντιμετωπίζω ημικρανίες.	5.513	Ναι	3.493	Ναι	3.084	Τριπτανες	18.782	Ναι	8.77	Χρόνια	13.469	Δεξί αυτί	6.224	Ναι	7.457	Πριν από μια ημικρανία,Κατά τη διάρκεια της ημικρανίας	6.349	Μωρό που κλαίει / παιδιά που φωνάζουν,Πλήθη / μεγάλες συγκεντρώσεις,Πιάτα που στοιβάζονται,Σκυλί που γαβγίζει,Φωνές υψηλής συχνότητας / κραυγές,Μουσική,Ηλεκτρικά εργαλεία,Κουδούνισμα τηλεφώνου,Σφυρίχτρα / κόρνα/ σειρήνα	25.992	3 κρίσεις τουλαχιστον	19.006	90	7.183	Ναι, αντιμετωπίζω ημικρανία αυτή τη στιγμή	8.711		5.927	Ακουστικά του iPhone	86.598	Επιβεβαιώνω	9.775
Διερεύνηση επιπέδων ηχητικής έντασης και συχνοτικού περιεχομένου εμφάνισης ακουστικής δυσφορίας, σε ημικρανικούς ακροατές με υπερευαισθησία ήχου	2021-01-28 22:55:13	'Εχω διαβάσει το έντυπο πληροφόρησης συμμετεχόντων και θέλω να προχωρήσω στη μελέτη	3.717	'Εχω διαβάσει προσεκτικά και συμφωνώ με όλες τις παραπάνω δηλώσεις	6.157	Ναι	5.062	Όχι, δεν έχω διαγνωστεί και δεν αντιμετωπίζω απώλεια ακοής.	4.557		37.65	25-44	3.728	Αρσενικό	3.347	Ναι	3.945	Όχι, δεν έχω διαγνωστεί και δεν αντιμετωπίζω ημικρανίες.	4.279		0		0		0		0		0		0		0		0		0		0		0		0		None	Dt 770 pro beyerdynamic	205.104	Επιβεβαιώνω	10.875
Διερεύνηση επιπέδων ηχητικής έντασης και συχνοτικού περιεχομένου εμφάνισης ακουστικής δυσφορίας, σε ημικρανικούς ακροατές με υπερευαισθησία ήχου	2021-01-28 21:38:58	'Εχω διαβάσει το έντυπο πληροφόρησης συμμετεχόντων και θέλω να προχωρήσω στη μελέτη	3.762	'Εχω διαβάσει προσεκτικά και συμφωνώ με όλες τις παραπάνω δηλώσεις	11.458	Ναι	7.063	Όχι, δεν έχω διαγνωστεί και δεν αντιμετωπίζω απώλεια ακοής.	12.572		19.816	25-44	10.391	Θηλυκό	3.93	Ναι	4.864	Ναι, έχω διαγνωστεί ή αντιμετωπίζω ημικρανίες.	8.199	Ναι	4.654	Ναι	14.548	VIVINOR	136.522	Ναι	10.605	Χρόνια	9.515	Αριστερό αυτί	16.498	Ναι	15.082	Κατά τη διάρκεια της ημικρανίας	9.752	Μωρό που κλαίει / παιδιά που φωνάζουν,Πλήθη / μεγάλες συγκεντρώσεις,Πιάτα που στοιβάζονται,Σκυλί που γαβγίζει,Φωνές υψηλής συχνότητας / κραυγές,Μουσική,Εστιατόρια,Αθλητικές εκδηλώσεις,Κουδούνισμα τηλεφώνου,Τηλεόραση / ραδιόφωνο,Σφυρίχτρα / κόρνα/ σειρήνα,Ηλεκτρική σκούπα	22.297	Κάθε εβδομάδα	14.597	70	13.566	Ναι, αντιμετωπίζω ημικρανία αυτή τη στιγμή	11.891		7.173	"Μ/Δ	60.49	Επιβεβαιώνω	11.563
Διερεύνηση επιπέδων ηχητικής έντασης και συχνοτικού περιεχομένου εμφάνισης ακουστικής δυσφορίας, σε ημικρανικούς ακροατές με υπερευαισθησία ήχου	2021-01-28 19:12:01	'Εχω διαβάσει το έντυπο πληροφόρησης συμμετεχόντων και θέλω να προχωρήσω στη μελέτη	3.027	'Εχω διαβάσει προσεκτικά και συμφωνώ με όλες τις παραπάνω δηλώσεις	24.852	Ναι	4.802	Όχι, δεν έχω διαγνωστεί και δεν αντιμετωπίζω απώλεια ακοής.	4.039		13.692	25-44	2.891	Αρσενικό	2.453	Ναι	3.014	Όχι, δεν έχω διαγνωστεί και δεν αντιμετωπίζω ημικρανίες.	2.16		0		0		0		0		0		0		0		0		0		0		0		0		None	Focal clear pro	60.799	Επιβεβαιώνω	4.383
Διερεύνηση επιπέδων ηχητικής έντασης και συχνοτικού περιεχομένου εμφάνισης ακουστικής δυσφορίας, σε ημικρανικούς ακροατές με υπερευαισθησία ήχου	2021-01-28 10:56:03	'Εχω διαβάσει το έντυπο πληροφόρησης συμμετεχόντων και θέλω να προχωρήσω στη μελέτη	4.31	'Εχω διαβάσει προσεκτικά και συμφωνώ με όλες τις παραπάνω δηλώσεις	5.616	Ναι	12.96	Όχι, δεν έχω διαγνωστεί και δεν αντιμετωπίζω απώλεια ακοής.	85.108		15.039	25-44	4.252	Θηλυκό	4.421	Οχι	4.566	Ναι, έχω διαγνωστεί ή αντιμετωπίζω ημικρανίες.	4.556	Ναι	3.982	Ναι	7.2	Nurofen 400mg, Maxalt	10.491	Ναι	10.779	Χρόνια	15.732	Και τα δύο αυτιά	6.049	Ναι	4.867	Κατά τη διάρκεια της ημικρανίας	7.556	Πλήθη / μεγάλες συγκεντρώσεις,Φωνές υψηλής συχνότητας / κραυγές,Μουσική,Ηλεκτρικά εργαλεία,Αθλητικές εκδηλώσεις,Κουδούνισμα τηλεφώνου,Τηλεόραση / ραδιόφωνο,Ηλεκτρική σκούπα,Σφυρίχτρα / κόρνα/ σειρήνα	17.609	2	18.224	65	6.322	Ναι, αντιμετωπίζω ημικρανία αυτή τη στιγμή	6.608		4.349	Xiaomi Mi BRE01JY	90.372	Επιβεβαιώνω	5.057
Διερεύνηση επιπέδων ηχητικής έντασης και συχνοτικού περιεχομένου εμφάνισης ακουστικής δυσφορίας, σε ημικρανικούς ακροατές με υπερευαισθησία ήχου	2021-01-28 10:01:00	'Εχω διαβάσει το έντυπο πληροφόρησης συμμετεχόντων και θέλω να προχωρήσω στη μελέτη	8.897	'Εχω διαβάσει προσεκτικά και συμφωνώ με όλες τις παραπάνω δηλώσεις	33.766	Ναι	12.221	Όχι, δεν έχω διαγνωστεί και δεν αντιμετωπίζω απώλεια ακοής.	12.466		56.811	45-64	10.593	Θηλυκό	8.251	Ναι	7.388	Ναι, έχω διαγνωστεί ή αντιμετωπίζω ημικρανίες.	10.526	Ναι	7.602	Ναι	8.602	relpax 40mg voltaren	32.24	Ναι	16.189	Μήνες	13.924	Και τα δύο αυτιά	10.533	Ναι	8.449	Κατά τη διάρκεια της ημικρανίας	9.186	Σκυλί που γαβγίζει,Φωνές υψηλής συχνότητας / κραυγές,Μουσική,Ηλεκτρικά εργαλεία,Κουδούνισμα τηλεφώνου,Ηλεκτρική σκούπα	49.379	1-2 κρισεις μπορεί να κρατήσει 15 μέρες	75.947	100	22.808	Ναι, αντιμετωπίζω ημικρανία αυτή τη στιγμή	25.694		5.03	Μ/Δ	224.078	Επιβεβαιώνω	18.993
Διερεύνηση επιπέδων ηχητικής έντασης και συχνοτικού περιεχομένου εμφάνισης ακουστικής δυσφορίας, σε ημικρανικούς ακροατές με υπερευαισθησία ήχου	2021-01-28 08:58:53	'Εχω διαβάσει το έντυπο πληροφόρησης συμμετεχόντων και θέλω να προχωρήσω στη μελέτη	3.863	'Εχω διαβάσει προσεκτικά και συμφωνώ με όλες τις παραπάνω δηλώσεις	6.066	Ναι	4.691	Όχι, δεν έχω διαγνωστεί και δεν αντιμετωπίζω απώλεια ακοής.	5.484		33.127	25-44	4.174	Θηλυκό	5.294	Ναι	4.36	Ναι, έχω διαγνωστεί ή αντιμετωπίζω ημικρανίες.	5.433	Ναι	3.97	Ναι	3.172	Stelminal, inderal, topamac, vivinor, petasitis, effexor, lopresor	53.221	Ναι	9.051	Χρόνια	11.913	Και τα δύο αυτιά	8.381	Ναι	5.199	Κατά τη διάρκεια της ημικρανίας	6.277	Μωρό που κλαίει / παιδιά που φωνάζουν,Πλήθη / μεγάλες συγκεντρώσεις,Φωνές υψηλής συχνότητας / κραυγές,Αθλητικές εκδηλώσεις,Κουδούνισμα τηλεφώνου,Τηλεόραση / ραδιόφωνο,Μουσική	38.156	Κάθε μέρα	73.498	9	10.633	Όχι, δεν αντιμετωπίζω ημικρανία ή αύρα αυτήν τη στιγμή	10.12		2.626	Jbl	168.395	Επιβεβαιώνω	4.07
Διερεύνηση επιπέδων ηχητικής έντασης και συχνοτικού περιεχομένου εμφάνισης ακουστικής δυσφορίας, σε ημικρανικούς ακροατές με υπερευαισθησία ήχου	2021-01-27 22:55:36	'Εχω διαβάσει το έντυπο πληροφόρησης συμμετεχόντων και θέλω να προχωρήσω στη μελέτη	3.489	'Εχω διαβάσει προσεκτικά και συμφωνώ με όλες τις παραπάνω δηλώσεις	5.934	Ναι	6.979	Όχι, δεν έχω διαγνωστεί και δεν αντιμετωπίζω απώλεια ακοής.	4.096		5.242	18-24	7.409	Θηλυκό	3.923	Ναι	3.835	Όχι, δεν έχω διαγνωστεί και δεν αντιμετωπίζω ημικρανίες.	5.475		0		0		0		0		0		0		0		0		0		0		0		0		None	Μ/Δ	154.428	Επιβεβαιώνω	10.876
Διερεύνηση επιπέδων ηχητικής έντασης και συχνοτικού περιεχομένου εμφάνισης ακουστικής δυσφορίας, σε ημικρανικούς ακροατές με υπερευαισθησία ήχου	2021-01-27 21:43:50	'Εχω διαβάσει το έντυπο πληροφόρησης συμμετεχόντων και θέλω να προχωρήσω στη μελέτη	5.556	'Εχω διαβάσει προσεκτικά και συμφωνώ με όλες τις παραπάνω δηλώσεις	17.377	Ναι	4.347	Όχι, δεν έχω διαγνωστεί και δεν αντιμετωπίζω απώλεια ακοής.	4.25		8.81	25-44	4.363	Θηλυκό	2.675	Ναι	4.324	Ναι, έχω διαγνωστεί ή αντιμετωπίζω ημικρανίες.	4.373	Ναι	3.964	Ναι	4.457	Relpax	30.709	Ναι	8.962	Χρόνια	4.203	Και τα δύο αυτιά	6.401	Ναι	4.07	Κατά τη διάρκεια της ημικρανίας,Μετά από ημικρανία	10.833	Μωρό που κλαίει / παιδιά που φωνάζουν,Πλήθη / μεγάλες συγκεντρώσεις,Φωνές υψηλής συχνότητας / κραυγές,Τηλεόραση / ραδιόφωνο	24.761	2	9.88	80	13.355	Ναι, αντιμετωπίζω ημικρανία αυτή τη στιγμή	7.729		5.506	Samsung	73.825	Επιβεβαιώνω	12.695
Διερεύνηση επιπέδων ηχητικής έντασης και συχνοτικού περιεχομένου εμφάνισης ακουστικής δυσφορίας, σε ημικρανικούς ακροατές με υπερευαισθησία ήχου	2021-01-27 16:58:50	'Εχω διαβάσει το έντυπο πληροφόρησης συμμετεχόντων και θέλω να προχωρήσω στη μελέτη	4.726	'Εχω διαβάσει προσεκτικά και συμφωνώ με όλες τις παραπάνω δηλώσεις	20.978	Ναι	9.753	Όχι, δεν έχω διαγνωστεί και δεν αντιμετωπίζω απώλεια ακοής.	7.341		7.633	25-44	5.633	Αρσενικό	4.073	Ναι	4.423	Όχι, δεν έχω διαγνωστεί και δεν αντιμετωπίζω ημικρανίες.	6.742		0		0		0		0		0		0		0		0		0		0		0		0		None	Μ/Δ	157.756	Επιβεβαιώνω	14.969
Διερεύνηση επιπέδων ηχητικής έντασης και συχνοτικού περιεχομένου εμφάνισης ακουστικής δυσφορίας, σε ημικρανικούς ακροατές με υπερευαισθησία ήχου	2021-01-27 15:05:35	'Εχω διαβάσει το έντυπο πληροφόρησης συμμετεχόντων και θέλω να προχωρήσω στη μελέτη	127.174	'Εχω διαβάσει προσεκτικά και συμφωνώ με όλες τις παραπάνω δηλώσεις	11.792	Ναι	11.816	Όχι, δεν έχω διαγνωστεί και δεν αντιμετωπίζω απώλεια ακοής.	5.488		22.376	25-44	6.88	Θηλυκό	4.288	Ναι	4.679	Ναι, έχω διαγνωστεί ή αντιμετωπίζω ημικρανίες.	7.368	'Οχι	9.456	Οχι	9.288		0	Ναι	None	Μήνες	8.665	Και τα δύο αυτιά	9.608	Ναι	10.784	Πριν από μια ημικρανία,Κατά τη διάρκεια της ημικρανίας,Μετά από ημικρανία	16.168	Μωρό που κλαίει / παιδιά που φωνάζουν,Πιάτα που στοιβάζονται,Φωνές υψηλής συχνότητας / κραυγές,Ηλεκτρικά εργαλεία,Κουδούνισμα τηλεφώνου,Τηλεόραση / ραδιόφωνο,Ηλεκτρική σκούπα,Σφυρίχτρα / κόρνα/ σειρήνα	31.2	2 με 3	15.791	60 με 90 στο αποκορύφωμα, εννοώντας πως δεν έχω νοσηλευτεί	74.695	Όχι, δεν αντιμετωπίζω ημικρανία ή αύρα αυτήν τη στιγμή	16.113		12755.263	''Μ/Δ'***	140.278	Επιβεβαιώνω	16.247
Διερεύνηση επιπέδων ηχητικής έντασης και συχνοτικού περιεχομένου εμφάνισης ακουστικής δυσφορίας, σε ημικρανικούς ακροατές με υπερευαισθησία ήχου	2021-01-27 13:56:12	'Εχω διαβάσει το έντυπο πληροφόρησης συμμετεχόντων και θέλω να προχωρήσω στη μελέτη	13.861	'Εχω διαβάσει προσεκτικά και συμφωνώ με όλες τις παραπάνω δηλώσεις	26.388	Ναι	8.425	Όχι, δεν έχω διαγνωστεί και δεν αντιμετωπίζω απώλεια ακοής.	4.362		30.864	25-44	5.677	Θηλυκό	4.056	Ναι	3.641	Ναι, έχω διαγνωστεί ή αντιμετωπίζω ημικρανίες.	6.581	Ναι	4.034	Ναι	5.764	RIZATRIPTAN/INDERAL	31.094	Ναι	20.882	Χρόνια	6.902	Και τα δύο αυτιά	5.332	Ναι	4.838	Κατά τη διάρκεια της ημικρανίας,Μετά από ημικρανία	10.835	Μουσική,Κουδούνισμα τηλεφώνου,Τηλεόραση / ραδιόφωνο	16.607	2-3	13.063	85	7.582	Όχι, δεν αντιμετωπίζω ημικρανία ή αύρα αυτήν τη στιγμή	6.438		6.087	sony	164.809	Επιβεβαιώνω	4.193
Διερεύνηση επιπέδων ηχητικής έντασης και συχνοτικού περιεχομένου εμφάνισης ακουστικής δυσφορίας, σε ημικρανικούς ακροατές με υπερευαισθησία ήχου	2021-01-27 13:39:06	'Εχω διαβάσει το έντυπο πληροφόρησης συμμετεχόντων και θέλω να προχωρήσω στη μελέτη	2.201	'Εχω διαβάσει προσεκτικά και συμφωνώ με όλες τις παραπάνω δηλώσεις	5.286	Ναι	3.204	Όχι, δεν έχω διαγνωστεί και δεν αντιμετωπίζω απώλεια ακοής.	13.73		11.143	25-44	4.138	Θηλυκό	2.69	Ναι	4.12	Ναι, έχω διαγνωστεί ή αντιμετωπίζω ημικρανίες.	4.883	Ναι	2.922	Ναι	4.952	Ομοιοπαθητικα	6.682	Ναι	9.46	Χρόνια	7.341	Και τα δύο αυτιά	6.747	Ναι	4.869	Κατά τη διάρκεια της ημικρανίας	3.765	Πλήθη / μεγάλες συγκεντρώσεις,Σκυλί που γαβγίζει,Μουσική,Τηλεόραση / ραδιόφωνο	22.876	5-10	13.158	50	9.272	Όχι, δεν αντιμετωπίζω ημικρανία ή αύρα αυτήν τη στιγμή	6.938		1.906	Μ/Δ	20.159	Επιβεβαιώνω	3.235
Διερεύνηση επιπέδων ηχητικής έντασης και συχνοτικού περιεχομένου εμφάνισης ακουστικής δυσφορίας, σε ημικρανικούς ακροατές με υπερευαισθησία ήχου	2021-01-27 11:57:01	'Εχω διαβάσει το έντυπο πληροφόρησης συμμετεχόντων και θέλω να προχωρήσω στη μελέτη	3.047	'Εχω διαβάσει προσεκτικά και συμφωνώ με όλες τις παραπάνω δηλώσεις	5.872	Ναι	3.176	Όχι, δεν έχω διαγνωστεί και δεν αντιμετωπίζω απώλεια ακοής.	3.288		10.304	25-44	4.848	Θηλυκό	2.424	Ναι	3.304	Ναι, έχω διαγνωστεί ή αντιμετωπίζω ημικρανίες.	4.407	Ναι	2.769	Ναι	5.248	maxalt	12.462	Όχι	15.305		0		0		0		0		0	15-20	None	80	5.099	Όχι, δεν αντιμετωπίζω ημικρανία ή αύρα αυτήν τη στιγμή	4.689		2.007	M/Δ	45.672	Επιβεβαιώνω	7.656
Διερεύνηση επιπέδων ηχητικής έντασης και συχνοτικού περιεχομένου εμφάνισης ακουστικής δυσφορίας, σε ημικρανικούς ακροατές με υπερευαισθησία ήχου	2021-01-27 06:02:13	'Εχω διαβάσει το έντυπο πληροφόρησης συμμετεχόντων και θέλω να προχωρήσω στη μελέτη	2.82	'Εχω διαβάσει προσεκτικά και συμφωνώ με όλες τις παραπάνω δηλώσεις	8.421	Ναι	2.883	Όχι, δεν έχω διαγνωστεί και δεν αντιμετωπίζω απώλεια ακοής.	5.15		22.598	25-44	4.032	Θηλυκό	6.971	Ναι	3.551	Ναι, έχω διαγνωστεί ή αντιμετωπίζω ημικρανίες.	4.271	Ναι	2.968	Ναι	3.076	Interal	5.69	Ναι	5.305	Χρόνια	5.376	Και τα δύο αυτιά	7.208	Όχι	3.789	Πριν από μια ημικρανία,Κατά τη διάρκεια της ημικρανίας,Μετά από ημικρανία	8.876	Πλήθη / μεγάλες συγκεντρώσεις,Σφυρίχτρα / κόρνα/ σειρήνα	16.886	2-6	11.869	80	7.64	Ναι, αντιμετωπίζω αύρα αυτή τη στιγμή	13.705		2.094	Μ/Δ	24.562	Επιβεβαιώνω	4.177
Διερεύνηση επιπέδων ηχητικής έντασης και συχνοτικού περιεχομένου εμφάνισης ακουστικής δυσφορίας, σε ημικρανικούς ακροατές με υπερευαισθησία ήχου	2021-01-26 21:16:42	'Εχω διαβάσει το έντυπο πληροφόρησης συμμετεχόντων και θέλω να προχωρήσω στη μελέτη	3.921	'Εχω διαβάσει προσεκτικά και συμφωνώ με όλες τις παραπάνω δηλώσεις	5.425	Ναι	4.498	Όχι, δεν έχω διαγνωστεί και δεν αντιμετωπίζω απώλεια ακοής.	3.629		3.201	25-44	4.764	Θηλυκό	3.685	Ναι	5.875	Όχι, δεν έχω διαγνωστεί και δεν αντιμετωπίζω ημικρανίες.	6.634		0		0		0		0		0		0		0		0		0		0		0		0		None	Μ/Δ	47.038	Επιβεβαιώνω	4.581
Διερεύνηση επιπέδων ηχητικής έντασης και συχνοτικού περιεχομένου εμφάνισης ακουστικής δυσφορίας, σε ημικρανικούς ακροατές με υπερευαισθησία ήχου	2021-01-26 21:01:38	'Εχω διαβάσει το έντυπο πληροφόρησης συμμετεχόντων και θέλω να προχωρήσω στη μελέτη	4.864	'Εχω διαβάσει προσεκτικά και συμφωνώ με όλες τις παραπάνω δηλώσεις	6.63	Ναι	13.173	Όχι, δεν έχω διαγνωστεί και δεν αντιμετωπίζω απώλεια ακοής.	7.903		24.887	25-44	9.176	Αρσενικό	3.38	Ναι	7.864	Όχι, δεν έχω διαγνωστεί και δεν αντιμετωπίζω ημικρανίες.	7.002		0		0		0		0		0		0		0		0		0		0		0		0		None	Μ/Δ	265.556	Επιβεβαιώνω	22.341
Διερεύνηση επιπέδων ηχητικής έντασης και συχνοτικού περιεχομένου εμφάνισης ακουστικής δυσφορίας, σε ημικρανικούς ακροατές με υπερευαισθησία ήχου	2021-01-26 20:24:46	'Εχω διαβάσει το έντυπο πληροφόρησης συμμετεχόντων και θέλω να προχωρήσω στη μελέτη	6.649	'Εχω διαβάσει προσεκτικά και συμφωνώ με όλες τις παραπάνω δηλώσεις	78.662	Ναι	13.504	Όχι, δεν έχω διαγνωστεί και δεν αντιμετωπίζω απώλεια ακοής.	16.825		72.663	45-64	7.014	Θηλυκό	4.933	Ναι	4.624	Ναι, έχω διαγνωστεί ή αντιμετωπίζω ημικρανίες.	10.21	Ναι	5.059	Ναι	5.451	Depaline/ minitran	36.862	Ναι	10.249	Χρόνια	5.298	Και τα δύο αυτιά	7.714	Ναι	5.104	Κατά τη διάρκεια της ημικρανίας	7.322	Μωρό που κλαίει / παιδιά που φωνάζουν,Φωνές υψηλής συχνότητας / κραυγές,Μουσική,Ηλεκτρικά εργαλεία,Κουδούνισμα τηλεφώνου,Τηλεόραση / ραδιόφωνο,Σφυρίχτρα / κόρνα/ σειρήνα	23.838	3	9.531	8	7.165	Όχι, δεν αντιμετωπίζω ημικρανία ή αύρα αυτήν τη στιγμή	9.312		7.889	Μ/Δ	128.852	Επιβεβαιώνω	15.371
Διερεύνηση επιπέδων ηχητικής έντασης και συχνοτικού περιεχομένου εμφάνισης ακουστικής δυσφορίας, σε ημικρανικούς ακροατές με υπερευαισθησία ήχου	2021-01-26 20:10:00	'Εχω διαβάσει το έντυπο πληροφόρησης συμμετεχόντων και θέλω να προχωρήσω στη μελέτη	2.399	'Εχω διαβάσει προσεκτικά και συμφωνώ με όλες τις παραπάνω δηλώσεις	7.233	Ναι	3.587	Όχι, δεν έχω διαγνωστεί και δεν αντιμετωπίζω απώλεια ακοής.	3.387		8.324	25-44	4.26	Θηλυκό	2.678	Ναι	3.328	Ναι, έχω διαγνωστεί ή αντιμετωπίζω ημικρανίες.	2.834	Ναι	3.429	Ναι	2.989	minitran	13.683	Ναι	9.763	Χρόνια	5.255	Δεξί αυτί	5.579	Ναι	3.371	Κατά τη διάρκεια της ημικρανίας	4.284	Μωρό που κλαίει / παιδιά που φωνάζουν,Πλήθη / μεγάλες συγκεντρώσεις,Πιάτα που στοιβάζονται,Σκυλί που γαβγίζει,Φωνές υψηλής συχνότητας / κραυγές,Ηλεκτρικά εργαλεία,Κουδούνισμα τηλεφώνου,Τηλεόραση / ραδιόφωνο,Ηλεκτρική σκούπα,Σφυρίχτρα / κόρνα/ σειρήνα	21.076	4	9.322	7	8.932	Όχι, δεν αντιμετωπίζω ημικρανία ή αύρα αυτήν τη στιγμή	4.698		4.968	Marshall	65.632	Επιβεβαιώνω	7.684
Διερεύνηση επιπέδων ηχητικής έντασης και συχνοτικού περιεχομένου εμφάνισης ακουστικής δυσφορίας, σε ημικρανικούς ακροατές με υπερευαισθησία ήχου	2021-01-26 19:44:01	'Εχω διαβάσει το έντυπο πληροφόρησης συμμετεχόντων και θέλω να προχωρήσω στη μελέτη	113.284	'Εχω διαβάσει προσεκτικά και συμφωνώ με όλες τις παραπάνω δηλώσεις	30.434	Ναι	9.084	Όχι, δεν έχω διαγνωστεί και δεν αντιμετωπίζω απώλεια ακοής.	37.669		13.189	25-44	10.797	Θηλυκό	9.004	Ναι	5.642	Όχι, δεν έχω διαγνωστεί και δεν αντιμετωπίζω ημικρανίες.	6.122		0		0		0		0		0		0		0		0		0		0		0		0		None	μ/δ	151.249	Επιβεβαιώνω	16.749
Διερεύνηση επιπέδων ηχητικής έντασης και συχνοτικού περιεχομένου εμφάνισης ακουστικής δυσφορίας, σε ημικρανικούς ακροατές με υπερευαισθησία ήχου	2021-01-26 19:29:14	'Εχω διαβάσει το έντυπο πληροφόρησης συμμετεχόντων και θέλω να προχωρήσω στη μελέτη	5.201	'Εχω διαβάσει προσεκτικά και συμφωνώ με όλες τις παραπάνω δηλώσεις	11.858	Ναι	5.58	Όχι, δεν έχω διαγνωστεί και δεν αντιμετωπίζω απώλεια ακοής.	5.131		19.764	25-44	4.298	Αρσενικό	3.569	Ναι	3.838	Όχι, δεν έχω διαγνωστεί και δεν αντιμετωπίζω ημικρανίες.	7.061		0		0		0		0		0		0		0		0		0		0		0		0		None	JBL ακουστικά με καλώδιο απ' τα μικρά	289.234	Επιβεβαιώνω	5.296
Διερεύνηση επιπέδων ηχητικής έντασης και συχνοτικού περιεχομένου εμφάνισης ακουστικής δυσφορίας, σε ημικρανικούς ακροατές με υπερευαισθησία ήχου	2021-01-26 18:55:52	'Εχω διαβάσει το έντυπο πληροφόρησης συμμετεχόντων και θέλω να προχωρήσω στη μελέτη	11.813	'Εχω διαβάσει προσεκτικά και συμφωνώ με όλες τις παραπάνω δηλώσεις	73.214	Ναι	14.278	Όχι, δεν έχω διαγνωστεί και δεν αντιμετωπίζω απώλεια ακοής.	15.922		24.276	45-64	14.126	Θηλυκό	10.569	Ναι	9.228	Ναι, έχω διαγνωστεί ή αντιμετωπίζω ημικρανίες.	12.767	Ναι	12.511	Ναι	8.592	cimbalta	20.728	Ναι	32.553	Χρόνια	9.325	Και τα δύο αυτιά	14.299	Ναι	14.616	Κατά τη διάρκεια της ημικρανίας,Μετά από ημικρανία	32.009	Τηλεόραση / ραδιόφωνο,Μωρό που κλαίει / παιδιά που φωνάζουν,Φωνές υψηλής συχνότητας / κραυγές,Κουδούνισμα τηλεφώνου	68.947	4	21.753	5	16.04	Ναι, αντιμετωπίζω ημικρανία αυτή τη στιγμή	20.958		7.031	M/Δ	390.305	Επιβεβαιώνω	16.587
Διερεύνηση επιπέδων ηχητικής έντασης και συχνοτικού περιεχομένου εμφάνισης ακουστικής δυσφορίας, σε ημικρανικούς ακροατές με υπερευαισθησία ήχου	2021-01-26 18:28:15	'Εχω διαβάσει το έντυπο πληροφόρησης συμμετεχόντων και θέλω να προχωρήσω στη μελέτη	5.849	'Εχω διαβάσει προσεκτικά και συμφωνώ με όλες τις παραπάνω δηλώσεις	19.616	Ναι	8.249	Όχι, δεν έχω διαγνωστεί και δεν αντιμετωπίζω απώλεια ακοής.	7.119		29.651	45-64	8.701	Θηλυκό	7.64	Οχι	7.455	Ναι, έχω διαγνωστεί ή αντιμετωπίζω ημικρανίες.	13.296	Ναι	6.291	Ναι	5.542	stendon 5mg πρωί /10 mg το Βράδυ /Depakin 500mg 1πρωι 1 βράδυ Serequel 50 mg βράδυ /brintellix 10, 5 πρωί	240.957	Ναι	55.598	Χρόνια	16.886	Και τα δύο αυτιά	8.589	Ναι	8.332	Κατά τη διάρκεια της ημικρανίας	22.268	Πλήθη / μεγάλες συγκεντρώσεις,Πιάτα που στοιβάζονται,Φωνές υψηλής συχνότητας / κραυγές,Μουσική,Ηλεκτρικά εργαλεία,Κουδούνισμα τηλεφώνου,Ηλεκτρική σκούπα	27.064	10 με 15	22.961	40	25.254	Ναι, αντιμετωπίζω ημικρανία αυτή τη στιγμή	35.16		6.12	ΜΔ	194.024	Επιβεβαιώνω	23.065
Διερεύνηση επιπέδων ηχητικής έντασης και συχνοτικού περιεχομένου εμφάνισης ακουστικής δυσφορίας, σε ημικρανικούς ακροατές με υπερευαισθησία ήχου	2021-01-26 17:52:24	'Εχω διαβάσει το έντυπο πληροφόρησης συμμετεχόντων και θέλω να προχωρήσω στη μελέτη	2.303	'Εχω διαβάσει προσεκτικά και συμφωνώ με όλες τις παραπάνω δηλώσεις	3.537	Ναι	3.795	Όχι, δεν έχω διαγνωστεί και δεν αντιμετωπίζω απώλεια ακοής.	3.584		20.03	25-44	3.194	Θηλυκό	2.798	Ναι	3.105	Ναι, έχω διαγνωστεί ή αντιμετωπίζω ημικρανίες.	3.468	Ναι	4.529	Ναι	6.058	Voltaren	18.428	Ναι	7.518	Χρόνια	5.537	Και τα δύο αυτιά	5.138	Ναι	4.091	Πριν από μια ημικρανία,Κατά τη διάρκεια της ημικρανίας	20.125	Μωρό που κλαίει / παιδιά που φωνάζουν,Πλήθη / μεγάλες συγκεντρώσεις,Πιάτα που στοιβάζονται,Ηλεκτρικά εργαλεία,Αθλητικές εκδηλώσεις,Τηλεόραση / ραδιόφωνο,Σφυρίχτρα / κόρνα/ σειρήνα	44.039	2-5	13.518	50-90	20.873	Όχι, δεν αντιμετωπίζω ημικρανία ή αύρα αυτήν τη στιγμή	5.64		2.175	MPOW	178.744	Επιβεβαιώνω	6.475
Διερεύνηση επιπέδων ηχητικής έντασης και συχνοτικού περιεχομένου εμφάνισης ακουστικής δυσφορίας, σε ημικρανικούς ακροατές με υπερευαισθησία ήχου	2021-01-26 17:40:18	'Εχω διαβάσει το έντυπο πληροφόρησης συμμετεχόντων και θέλω να προχωρήσω στη μελέτη	3.497	'Εχω διαβάσει προσεκτικά και συμφωνώ με όλες τις παραπάνω δηλώσεις	7.992	Ναι	6.848	Ναι, έχω διαγνωστεί ή αντιμετωπίζω απώλεια ακοής.	8.119		0		0		0		0		0		0		0		0		0		0		0		0		0		0		0		0		0		0		0		0
Διερεύνηση επιπέδων ηχητικής έντασης και συχνοτικού περιεχομένου εμφάνισης ακουστικής δυσφορίας, σε ημικρανικούς ακροατές με υπερευαισθησία ήχου	2021-01-26 16:50:49	'Εχω διαβάσει το έντυπο πληροφόρησης συμμετεχόντων και θέλω να προχωρήσω στη μελέτη	107.265	'Εχω διαβάσει προσεκτικά και συμφωνώ με όλες τις παραπάνω δηλώσεις	18.598	Ναι	6.462	Όχι, δεν έχω διαγνωστεί και δεν αντιμετωπίζω απώλεια ακοής.	8.299		28.669	25-44	5.504	Θηλυκό	4.129	Ναι	3.715	Ναι, έχω διαγνωστεί ή αντιμετωπίζω ημικρανίες.	5.154	Ναι	4.928	Ναι	5.244	RELPAX 40MG ΜΑΖΙ ΜΕ NAPROCYN (ΣΥΜΠΤΩΜΑΤΙΚΗ ΑΓΩΓΗ)	46.172	Ναι	12.739	Χρόνια	9.859	Και τα δύο αυτιά	5.882	Ναι	7.658	Κατά τη διάρκεια της ημικρανίας	5.715	Πιάτα που στοιβάζονται,Μωρό που κλαίει / παιδιά που φωνάζουν,Φωνές υψηλής συχνότητας / κραυγές,Μουσική,Ηλεκτρικά εργαλεία,Τηλεόραση / ραδιόφωνο	38.124	6 ΚΡΙΣΕΙΣ Μ.Ο. ΑΝΑ ΜΗΝΑ	40.058	ΕΞΑΡΤΑΤΑΙ ΤΗΝ ΚΡΙΣΗ. ΔΕΝ ΕΙΝΑΙ ΟΛΕΣ ΙΔΙΑΣ ΕΝΤΑΣΗΣ. ΤΟΥΣ ΤΕΛΕΥΤΑΙΟΥΣ ΜΗΝΕΣ ΕΙΝΑΙ ΣΤΟ 60	110.619	Όχι, δεν αντιμετωπίζω ημικρανία ή αύρα αυτήν τη στιγμή	18.807		4.096	SAMSUNG (ΨΕΙΡΕΣ ΚΙΝΗΤΟΥ ΤΗΛΕΦΩΝΟΥ)	193.848	Επιβεβαιώνω	27.001
Διερεύνηση επιπέδων ηχητικής έντασης και συχνοτικού περιεχομένου εμφάνισης ακουστικής δυσφορίας, σε ημικρανικούς ακροατές με υπερευαισθησία ήχου	2021-01-26 16:07:01	'Εχω διαβάσει το έντυπο πληροφόρησης συμμετεχόντων και θέλω να προχωρήσω στη μελέτη	4.07	'Εχω διαβάσει προσεκτικά και συμφωνώ με όλες τις παραπάνω δηλώσεις	20.991	Ναι	6.809	Όχι, δεν έχω διαγνωστεί και δεν αντιμετωπίζω απώλεια ακοής.	6.683		11.511	25-44	5.264	Αρσενικό	10.997	Ναι	14.229	Ναι, έχω διαγνωστεί ή αντιμετωπίζω ημικρανίες.	17.153	Ναι	29.848	Οχι	54.725		0	Ναι	None	Χρόνια	22.955	Και τα δύο αυτιά	28.532	Ναι	55.793	Κατά τη διάρκεια της ημικρανίας	13.137	Σκυλί που γαβγίζει,Ηλεκτρικά εργαλεία,Εστιατόρια,Φωνές υψηλής συχνότητας / κραυγές	41.337	4	18.873	75	20.281	Ναι, αντιμετωπίζω ημικρανία αυτή τη στιγμή	10.876		19.729	M/Δ	301.942	Επιβεβαιώνω	14.914
Διερεύνηση επιπέδων ηχητικής έντασης και συχνοτικού περιεχομένου εμφάνισης ακουστικής δυσφορίας, σε ημικρανικούς ακροατές με υπερευαισθησία ήχου	2021-01-26 16:06:12	'Εχω διαβάσει το έντυπο πληροφόρησης συμμετεχόντων και θέλω να προχωρήσω στη μελέτη	32.848	'Εχω διαβάσει προσεκτικά και συμφωνώ με όλες τις παραπάνω δηλώσεις	18.171	Ναι	10.951	Όχι, δεν έχω διαγνωστεί και δεν αντιμετωπίζω απώλεια ακοής.	6.023		46.721	45-64	5.541	Θηλυκό	3.592	Ναι	5.159	Ναι, έχω διαγνωστεί ή αντιμετωπίζω ημικρανίες.	5.471	Ναι	5.806	Ναι	4.841	landoz minitran	36.764	Ναι	17.455	Χρόνια	8.765	Και τα δύο αυτιά	6.949	Ναι	12.948	Κατά τη διάρκεια της ημικρανίας,Πριν από μια ημικρανία,Μετά από ημικρανία	24.347	Μουσική,Εστιατόρια,Ηλεκτρικά εργαλεία	40.219	8	9.433	75	14.881	Ναι, αντιμετωπίζω ημικρανία αυτή τη στιγμή	11.156		2.255	δεν ειναι διαθεσιμο	196.804	Επιβεβαιώνω	30.746
Διερεύνηση επιπέδων ηχητικής έντασης και συχνοτικού περιεχομένου εμφάνισης ακουστικής δυσφορίας, σε ημικρανικούς ακροατές με υπερευαισθησία ήχου	2021-01-26 15:48:29	'Εχω διαβάσει το έντυπο πληροφόρησης συμμετεχόντων και θέλω να προχωρήσω στη μελέτη	5.67	'Εχω διαβάσει προσεκτικά και συμφωνώ με όλες τις παραπάνω δηλώσεις	14.281	Ναι	9.144	Όχι, δεν έχω διαγνωστεί και δεν αντιμετωπίζω απώλεια ακοής.	11.273		27.291	45-64	5.639	Θηλυκό	3.975	Ναι	10.697	Ναι, έχω διαγνωστεί ή αντιμετωπίζω ημικρανίες.	6.096	Ναι	7.945	Οχι	13.328		0	Ναι	None	Χρόνια	7.024	Αριστερό αυτί	7.104	Ναι	6.312	Πριν από μια ημικρανία,Κατά τη διάρκεια της ημικρανίας	21.361	Σκυλί που γαβγίζει,Φωνές υψηλής συχνότητας / κραυγές,Μουσική,Κουδούνισμα τηλεφώνου,Σφυρίχτρα / κόρνα/ σειρήνα,Μωρό που κλαίει / παιδιά που φωνάζουν	25.169	1-2	20.225	60-70	9.136	Ναι, αντιμετωπίζω ημικρανία αυτή τη στιγμή	8.881		5.408	ξυσιμο	363.823	Επιβεβαιώνω	7.925
Διερεύνηση επιπέδων ηχητικής έντασης και συχνοτικού περιεχομένου εμφάνισης ακουστικής δυσφορίας, σε ημικρανικούς ακροατές με υπερευαισθησία ήχου	2021-01-26 15:47:25	'Εχω διαβάσει το έντυπο πληροφόρησης συμμετεχόντων και θέλω να προχωρήσω στη μελέτη	3.199	'Εχω διαβάσει προσεκτικά και συμφωνώ με όλες τις παραπάνω δηλώσεις	6.447	Ναι	4.445	Όχι, δεν έχω διαγνωστεί και δεν αντιμετωπίζω απώλεια ακοής.	6.051		6.561	25-44	8.382	Θηλυκό	3.033	Ναι	3.825	Ναι, έχω διαγνωστεί ή αντιμετωπίζω ημικρανίες.	3.602	Ναι	4.089	Οχι	4.286		0	Ναι	None	Μέρες	4.251	Και τα δύο αυτιά	5.874	Ναι	3.41	Κατά τη διάρκεια της ημικρανίας	6.475	Πιάτα που στοιβάζονται,Ηλεκτρικά εργαλεία,Κουδούνισμα τηλεφώνου,Σφυρίχτρα / κόρνα/ σειρήνα	12.347	10	7.947	70	10.897	Όχι, δεν αντιμετωπίζω ημικρανία ή αύρα αυτήν τη στιγμή	5.495		2.745	M/Δ	67.734	Επιβεβαιώνω	3.202
Διερεύνηση επιπέδων ηχητικής έντασης και συχνοτικού περιεχομένου εμφάνισης ακουστικής δυσφορίας, σε ημικρανικούς ακροατές με υπερευαισθησία ήχου	2021-01-26 15:22:07	'Εχω διαβάσει το έντυπο πληροφόρησης συμμετεχόντων και θέλω να προχωρήσω στη μελέτη	5.467	'Εχω διαβάσει προσεκτικά και συμφωνώ με όλες τις παραπάνω δηλώσεις	10.656	Ναι	10.03	Όχι, δεν έχω διαγνωστεί και δεν αντιμετωπίζω απώλεια ακοής.	64.812		14.198	45-64	5.006	Θηλυκό	9.032	Ναι	3.44	Ναι, έχω διαγνωστεί ή αντιμετωπίζω ημικρανίες.	6.643	Ναι	4.073	Ναι	5.63	Naramig	23.736	Ναι	13.822	Χρόνια	8.09	Και τα δύο αυτιά	5.741	Ναι	4.86	Κατά τη διάρκεια της ημικρανίας	5.755	Μωρό που κλαίει / παιδιά που φωνάζουν,Πλήθη / μεγάλες συγκεντρώσεις,Πιάτα που στοιβάζονται	20.638	8	11.927	80	7.368	Όχι, δεν αντιμετωπίζω ημικρανία ή αύρα αυτήν τη στιγμή	12.472		4.951	I phone	117.5	Επιβεβαιώνω	13.11
Διερεύνηση επιπέδων ηχητικής έντασης και συχνοτικού περιεχομένου εμφάνισης ακουστικής δυσφορίας, σε ημικρανικούς ακροατές με υπερευαισθησία ήχου	2021-01-26 14:58:17	'Εχω διαβάσει το έντυπο πληροφόρησης συμμετεχόντων και θέλω να προχωρήσω στη μελέτη	5.271	'Εχω διαβάσει προσεκτικά και συμφωνώ με όλες τις παραπάνω δηλώσεις	70.583	Ναι	13.77	Όχι, δεν έχω διαγνωστεί και δεν αντιμετωπίζω απώλεια ακοής.	15.436		89.633	45-64	8.175	Θηλυκό	13.044	Ναι	17.104	Ναι, έχω διαγνωστεί ή αντιμετωπίζω ημικρανίες.	19.286	Ναι	13.933	Ναι	8.036	Relax and Topamac	39.009	Ναι	40.585	Χρόνια	44.637	Και τα δύο αυτιά	18.878	Ναι	11.752	Κατά τη διάρκεια της ημικρανίας	39.046	Ηλεκτρικά εργαλεία,Τηλεόραση / ραδιόφωνο,Ηλεκτρική σκούπα,Σφυρίχτρα / κόρνα/ σειρήνα,Μουσική,Φωνές υψηλής συχνότητας / κραυγές,Πλήθη / μεγάλες συγκεντρώσεις,Μωρό που κλαίει / παιδιά που φωνάζουν,Εστιατόρια,Σκυλί που γαβγίζει	101.405	6-10	41.21	30	33.895	Όχι, δεν αντιμετωπίζω ημικρανία ή αύρα αυτήν τη στιγμή	42.418		7.906	Μ/Δ	201.716	Επιβεβαιώνω	8.906
Διερεύνηση επιπέδων ηχητικής έντασης και συχνοτικού περιεχομένου εμφάνισης ακουστικής δυσφορίας, σε ημικρανικούς ακροατές με υπερευαισθησία ήχου	2021-01-26 14:54:02	'Εχω διαβάσει το έντυπο πληροφόρησης συμμετεχόντων και θέλω να προχωρήσω στη μελέτη	3.259	'Εχω διαβάσει προσεκτικά και συμφωνώ με όλες τις παραπάνω δηλώσεις	7.153	Ναι	9.099	Όχι, δεν έχω διαγνωστεί και δεν αντιμετωπίζω απώλεια ακοής.	6.164		26.492	25-44	4.58	Θηλυκό	5.133	Ναι	5.353	Ναι, έχω διαγνωστεί ή αντιμετωπίζω ημικρανίες.	8.668	Ναι	5.222	Ναι	13.693	Imigran maxalt	224.507	Ναι	19.602	Χρόνια	13.524	Και τα δύο αυτιά	8.939	Ναι	5.258	Κατά τη διάρκεια της ημικρανίας,Μετά από ημικρανία	16.245	Πλήθη / μεγάλες συγκεντρώσεις,Μουσική,Ηλεκτρικά εργαλεία,Τηλεόραση / ραδιόφωνο	35.281	2	10.849	100	11.727	Ναι, αντιμετωπίζω ημικρανία αυτή τη στιγμή	11.314		12.302	Μδ	139.557	Επιβεβαιώνω	28.022
Διερεύνηση επιπέδων ηχητικής έντασης και συχνοτικού περιεχομένου εμφάνισης ακουστικής δυσφορίας, σε ημικρανικούς ακροατές με υπερευαισθησία ήχου	2021-01-26 14:37:27	'Εχω διαβάσει το έντυπο πληροφόρησης συμμετεχόντων και θέλω να προχωρήσω στη μελέτη	10.276	'Εχω διαβάσει προσεκτικά και συμφωνώ με όλες τις παραπάνω δηλώσεις	14.692	Ναι	12.403	Όχι, δεν έχω διαγνωστεί και δεν αντιμετωπίζω απώλεια ακοής.	8.854		16.633	45-64	7.106	Θηλυκό	11.406	Ναι	4.113	Ναι, έχω διαγνωστεί ή αντιμετωπίζω ημικρανίες.	6.627	Ναι	4.922	Ναι	5.489	Sybalta	254.459	Όχι	24.01		0		0		0		0		0	10 εως15	None	90	8.984	Όχι, δεν αντιμετωπίζω ημικρανία ή αύρα αυτήν τη στιγμή	17.986		6.662	Μ/Δ	39.194	Επιβεβαιώνω	11.722
Διερεύνηση επιπέδων ηχητικής έντασης και συχνοτικού περιεχομένου εμφάνισης ακουστικής δυσφορίας, σε ημικρανικούς ακροατές με υπερευαισθησία ήχου	2021-01-26 14:35:44	'Εχω διαβάσει το έντυπο πληροφόρησης συμμετεχόντων και θέλω να προχωρήσω στη μελέτη	7.13	'Εχω διαβάσει προσεκτικά και συμφωνώ με όλες τις παραπάνω δηλώσεις	55.872	Ναι	9.765	Όχι, δεν έχω διαγνωστεί και δεν αντιμετωπίζω απώλεια ακοής.	20.46		20.65	45-64	9.541	Θηλυκό	4.758	Ναι	5.214	Ναι, έχω διαγνωστεί ή αντιμετωπίζω ημικρανίες.	8.209	Ναι	5.834	Ναι	7.114	Citakopram	19.119	Ναι	34.359	Χρόνια	17.284	Δεξί αυτί	21.579	Ναι	25.406	Πριν από μια ημικρανία,Κατά τη διάρκεια της ημικρανίας,Μετά από ημικρανία	19.657	Μωρό που κλαίει / παιδιά που φωνάζουν,Πιάτα που στοιβάζονται,Σκυλί που γαβγίζει,Ηλεκτρικά εργαλεία,Τηλεόραση / ραδιόφωνο,Ηλεκτρική σκούπα,Σφυρίχτρα / κόρνα/ σειρήνα	56.306	2-5	30.089	100	40.261	Όχι, δεν αντιμετωπίζω ημικρανία ή αύρα αυτήν τη στιγμή	20.902		7.32	Μ/Δ	198.384	Επιβεβαιώνω	22.227
Διερεύνηση επιπέδων ηχητικής έντασης και συχνοτικού περιεχομένου εμφάνισης ακουστικής δυσφορίας, σε ημικρανικούς ακροατές με υπερευαισθησία ήχου	2021-01-26 14:32:06	'Εχω διαβάσει το έντυπο πληροφόρησης συμμετεχόντων και θέλω να προχωρήσω στη μελέτη	4.503	'Εχω διαβάσει προσεκτικά και συμφωνώ με όλες τις παραπάνω δηλώσεις	17.298	Ναι	3.719	Όχι, δεν έχω διαγνωστεί και δεν αντιμετωπίζω απώλεια ακοής.	4.122		19.807	25-44	3.727	Αρσενικό	7.292	Ναι	5.404	Ναι, έχω διαγνωστεί ή αντιμετωπίζω ημικρανίες.	3.925	'Οχι	8.726	Ναι	4.443	ΜΔ	16.716	Ναι	8.397	Χρόνια	5.269	Και τα δύο αυτιά	4.096	Ναι	5.621	Κατά τη διάρκεια της ημικρανίας	4.925	Σφυρίχτρα / κόρνα/ σειρήνα,Ηλεκτρική σκούπα,Σκυλί που γαβγίζει,Μωρό που κλαίει / παιδιά που φωνάζουν,Ηλεκτρικά εργαλεία	29.159	5-6	7.595	70	10.422	Ναι, αντιμετωπίζω αύρα αυτή τη στιγμή	7.072		3.134	Μδ	42.755	Επιβεβαιώνω	3.147
Διερεύνηση επιπέδων ηχητικής έντασης και συχνοτικού περιεχομένου εμφάνισης ακουστικής δυσφορίας, σε ημικρανικούς ακροατές με υπερευαισθησία ήχου	2021-01-26 14:29:09	'Εχω διαβάσει το έντυπο πληροφόρησης συμμετεχόντων και θέλω να προχωρήσω στη μελέτη	5.518	'Εχω διαβάσει προσεκτικά και συμφωνώ με όλες τις παραπάνω δηλώσεις	9.789	Ναι	5.803	Όχι, δεν έχω διαγνωστεί και δεν αντιμετωπίζω απώλεια ακοής.	14.1		11.203	25-44	7.16	Θηλυκό	3.55	Ναι	5.259	Ναι, έχω διαγνωστεί ή αντιμετωπίζω ημικρανίες.	6.854	Ναι	4.736	Ναι	7.103	Imigran	72.578	Ναι	20.089	Χρόνια	8.432	Και τα δύο αυτιά	8.038	Ναι	5.423	Πριν από μια ημικρανία	10.789	Πιάτα που στοιβάζονται,Πλήθη / μεγάλες συγκεντρώσεις,Τηλεόραση / ραδιόφωνο	33.039	2-3	20.378	90	11.519	Ναι, αντιμετωπίζω αύρα αυτή τη στιγμή	13.362		7.703	2	148.795	Επιβεβαιώνω	12.015
Διερεύνηση επιπέδων ηχητικής έντασης και συχνοτικού περιεχομένου εμφάνισης ακουστικής δυσφορίας, σε ημικρανικούς ακροατές με υπερευαισθησία ήχου	2021-01-26 14:28:58	'Εχω διαβάσει το έντυπο πληροφόρησης συμμετεχόντων και θέλω να προχωρήσω στη μελέτη	5.325	'Εχω διαβάσει προσεκτικά και συμφωνώ με όλες τις παραπάνω δηλώσεις	37.034	Ναι	4.639	Όχι, δεν έχω διαγνωστεί και δεν αντιμετωπίζω απώλεια ακοής.	4.027		16.192	25-44	6.575	Θηλυκό	4.084	Ναι	4.51	Ναι, έχω διαγνωστεί ή αντιμετωπίζω ημικρανίες.	4.375	Ναι	3.325	Οχι	5.226		0	Ναι	None	Χρόνια	3.359	Και τα δύο αυτιά	5.351	Ναι	3.706	Πριν από μια ημικρανία,Κατά τη διάρκεια της ημικρανίας	7.104	Φωνές υψηλής συχνότητας / κραυγές,Ηλεκτρικά εργαλεία,Τηλεόραση / ραδιόφωνο	12.648	1-2 φορες	9.286	30	10.15	Όχι, δεν αντιμετωπίζω ημικρανία ή αύρα αυτήν τη στιγμή	5.388		5.125	Xiaomi mi	60.069	Επιβεβαιώνω	7.461
Διερεύνηση επιπέδων ηχητικής έντασης και συχνοτικού περιεχομένου εμφάνισης ακουστικής δυσφορίας, σε ημικρανικούς ακροατές με υπερευαισθησία ήχου	2021-01-26 14:26:28	'Εχω διαβάσει το έντυπο πληροφόρησης συμμετεχόντων και θέλω να προχωρήσω στη μελέτη	2.401	'Εχω διαβάσει προσεκτικά και συμφωνώ με όλες τις παραπάνω δηλώσεις	8.02	Ναι	8.811	Όχι, δεν έχω διαγνωστεί και δεν αντιμετωπίζω απώλεια ακοής.	3.483		12.178	25-44	3.274	Θηλυκό	2.355	Ναι	3.604	Ναι, έχω διαγνωστεί ή αντιμετωπίζω ημικρανίες.	2.894	Ναι	2.095	Οχι	8.904		0	Ναι	None	Χρόνια	7.45	Και τα δύο αυτιά	5.213	Ναι	2.658	Κατά τη διάρκεια της ημικρανίας	2.036	Μωρό που κλαίει / παιδιά που φωνάζουν,Πλήθη / μεγάλες συγκεντρώσεις,Πιάτα που στοιβάζονται,Μουσική,Ηλεκτρικά εργαλεία,Τηλεόραση / ραδιόφωνο,Ηλεκτρική σκούπα,Σφυρίχτρα / κόρνα/ σειρήνα	13.809	2-3	7.23	50	9.191	Όχι, δεν αντιμετωπίζω ημικρανία ή αύρα αυτήν τη στιγμή	4.416		1.665	ΜΔ	45.252	Επιβεβαιώνω	4.246
Διερεύνηση επιπέδων ηχητικής έντασης και συχνοτικού περιεχομένου εμφάνισης ακουστικής δυσφορίας, σε ημικρανικούς ακροατές με υπερευαισθησία ήχου	2021-01-26 14:11:14	'Εχω διαβάσει το έντυπο πληροφόρησης συμμετεχόντων και θέλω να προχωρήσω στη μελέτη	3.445	'Εχω διαβάσει προσεκτικά και συμφωνώ με όλες τις παραπάνω δηλώσεις	6.206	Ναι	4.306	Όχι, δεν έχω διαγνωστεί και δεν αντιμετωπίζω απώλεια ακοής.	26.517		29.65	45-64	7.276	Θηλυκό	5.643	Ναι	5.553	Ναι, έχω διαγνωστεί ή αντιμετωπίζω ημικρανίες.	7.165	Ναι	10.349	Ναι	9.629	Migralin	34.753	Όχι	18.312		0		0		0		0		0	1-2	None	5	11.538	Ναι, αντιμετωπίζω ημικρανία αυτή τη στιγμή	10.848		32.281	M/Φ	195.995	Επιβεβαιώνω	23.135
Διερεύνηση επιπέδων ηχητικής έντασης και συχνοτικού περιεχομένου εμφάνισης ακουστικής δυσφορίας, σε ημικρανικούς ακροατές με υπερευαισθησία ήχου	2021-01-26 14:01:47	'Εχω διαβάσει το έντυπο πληροφόρησης συμμετεχόντων και θέλω να προχωρήσω στη μελέτη	7.447	'Εχω διαβάσει προσεκτικά και συμφωνώ με όλες τις παραπάνω δηλώσεις	29.455	Ναι	4.731	Όχι, δεν έχω διαγνωστεί και δεν αντιμετωπίζω απώλεια ακοής.	4.782		12.298	45-64	7.105	Θηλυκό	3.949	Ναι	4.206	Ναι, έχω διαγνωστεί ή αντιμετωπίζω ημικρανίες.	9.915	Ναι	5.597	Ναι	4.5	Triptans	16.752	Ναι	14.3	Χρόνια	6.461	Και τα δύο αυτιά	6.904	Ναι	7.029	Πριν από μια ημικρανία,Κατά τη διάρκεια της ημικρανίας,Μετά από ημικρανία	13.136	Σφυρίχτρα / κόρνα/ σειρήνα,Αθλητικές εκδηλώσεις,Ηλεκτρικά εργαλεία,Μουσική,Φωνές υψηλής συχνότητας / κραυγές,Σκυλί που γαβγίζει,Πιάτα που στοιβάζονται,Πλήθη / μεγάλες συγκεντρώσεις,Μωρό που κλαίει / παιδιά που φωνάζουν	40.938	20	10.659	90	14.799	Όχι, δεν αντιμετωπίζω ημικρανία ή αύρα αυτήν τη στιγμή	15.53		2.766	M/D	142.905	Επιβεβαιώνω	12.906
Διερεύνηση επιπέδων ηχητικής έντασης και συχνοτικού περιεχομένου εμφάνισης ακουστικής δυσφορίας, σε ημικρανικούς ακροατές με υπερευαισθησία ήχου	2021-01-26 13:55:01	'Εχω διαβάσει το έντυπο πληροφόρησης συμμετεχόντων και θέλω να προχωρήσω στη μελέτη	18.22	'Εχω διαβάσει προσεκτικά και συμφωνώ με όλες τις παραπάνω δηλώσεις	87.138	Ναι	14.963	Όχι, δεν έχω διαγνωστεί και δεν αντιμετωπίζω απώλεια ακοής.	6.874		67.661	25-44	8.908	Θηλυκό	10.478	Ναι	7.295	Ναι, έχω διαγνωστεί ή αντιμετωπίζω ημικρανίες.	9.985	Ναι	7.263	Οχι	15.54		0	Όχι	None		0		0		0		0		0	5	None	70	19.758	Ναι, αντιμετωπίζω αύρα αυτή τη στιγμή	16.856		7.456	Μ/Δ.*	177.213	Επιβεβαιώνω	19.951
Διερεύνηση επιπέδων ηχητικής έντασης και συχνοτικού περιεχομένου εμφάνισης ακουστικής δυσφορίας, σε ημικρανικούς ακροατές με υπερευαισθησία ήχου	2021-01-26 13:53:39	'Εχω διαβάσει το έντυπο πληροφόρησης συμμετεχόντων και θέλω να προχωρήσω στη μελέτη	3	'Εχω διαβάσει προσεκτικά και συμφωνώ με όλες τις παραπάνω δηλώσεις	8.049	Ναι	4.871	Όχι, δεν έχω διαγνωστεί και δεν αντιμετωπίζω απώλεια ακοής.	9.467		12.855	45-64	7.117	Θηλυκό	3.95	Ναι	5.376	Ναι, έχω διαγνωστεί ή αντιμετωπίζω ημικρανίες.	7.032	Ναι	4.889	Οχι	14.09		0	Ναι	None	Χρόνια	7.633	Και τα δύο αυτιά	6.879	Ναι	9.23	Κατά τη διάρκεια της ημικρανίας	9.389	Μουσική,Φωνές υψηλής συχνότητας / κραυγές,Τηλεόραση / ραδιόφωνο	46.885	15	9.201	80	7.836	Όχι, δεν αντιμετωπίζω ημικρανία ή αύρα αυτήν τη στιγμή	14.48		3.171	Samsung	31.43	Επιβεβαιώνω	6.318
Διερεύνηση επιπέδων ηχητικής έντασης και συχνοτικού περιεχομένου εμφάνισης ακουστικής δυσφορίας, σε ημικρανικούς ακροατές με υπερευαισθησία ήχου	2021-01-26 13:34:45	'Εχω διαβάσει το έντυπο πληροφόρησης συμμετεχόντων και θέλω να προχωρήσω στη μελέτη	5.311	'Εχω διαβάσει προσεκτικά και συμφωνώ με όλες τις παραπάνω δηλώσεις	36.69	Ναι	10.429	Όχι, δεν έχω διαγνωστεί και δεν αντιμετωπίζω απώλεια ακοής.	7.328		33.58	45-64	8.549	Θηλυκό	4.447	Ναι	5.39	Ναι, έχω διαγνωστεί ή αντιμετωπίζω ημικρανίες.	9.396	Ναι	10.946	Οχι	6.847		0	Ναι	None	Χρόνια	5.823	Και τα δύο αυτιά	15.428	Ναι	8.677	Κατά τη διάρκεια της ημικρανίας	8.288	Μωρό που κλαίει / παιδιά που φωνάζουν,Πιάτα που στοιβάζονται,Σκυλί που γαβγίζει,Φωνές υψηλής συχνότητας / κραυγές,Μουσική,Ηλεκτρικά εργαλεία,Κουδούνισμα τηλεφώνου,Τηλεόραση / ραδιόφωνο,Σφυρίχτρα / κόρνα/ σειρήνα	44.244	Ναι	59.95	80	30.722	Ναι, αντιμετωπίζω αύρα αυτή τη στιγμή	16.945		9.393	Μ/Δ	100.909	Επιβεβαιώνω	23.677
Διερεύνηση επιπέδων ηχητικής έντασης και συχνοτικού περιεχομένου εμφάνισης ακουστικής δυσφορίας, σε ημικρανικούς ακροατές με υπερευαισθησία ήχου	2021-01-26 13:22:09	'Εχω διαβάσει το έντυπο πληροφόρησης συμμετεχόντων και θέλω να προχωρήσω στη μελέτη	6.213	'Εχω διαβάσει προσεκτικά και συμφωνώ με όλες τις παραπάνω δηλώσεις	10.949	Ναι	22.558	Όχι, δεν έχω διαγνωστεί και δεν αντιμετωπίζω απώλεια ακοής.	7.191		21.81	45-64	8.17	Θηλυκό	5.687	Ναι	6.032	Ναι, έχω διαγνωστεί ή αντιμετωπίζω ημικρανίες.	5.847	Ναι	9.336	Οχι	10.939		0	Όχι	None		0		0		0		0		0	20	None	80	19.815	Ναι, αντιμετωπίζω αύρα αυτή τη στιγμή	14.453		5.893	Μ/Δ	616.287	Επιβεβαιώνω	21.559
Διερεύνηση επιπέδων ηχητικής έντασης και συχνοτικού περιεχομένου εμφάνισης ακουστικής δυσφορίας, σε ημικρανικούς ακροατές με υπερευαισθησία ήχου	2021-01-26 12:56:26	'Εχω διαβάσει το έντυπο πληροφόρησης συμμετεχόντων και θέλω να προχωρήσω στη μελέτη	4.129	'Εχω διαβάσει προσεκτικά και συμφωνώ με όλες τις παραπάνω δηλώσεις	10.218	Ναι	5.998	Όχι, δεν έχω διαγνωστεί και δεν αντιμετωπίζω απώλεια ακοής.	19.674		20.641	25-44	4.197	Θηλυκό	3.802	Ναι	3.925	Ναι, έχω διαγνωστεί ή αντιμετωπίζω ημικρανίες.	7.506	Ναι	6.144	Ναι	4.695	Topamac	12.712	Ναι	15.099	Χρόνια	10.493	Και τα δύο αυτιά	7.3	Ναι	5.076	Κατά τη διάρκεια της ημικρανίας,Πριν από μια ημικρανία	16.018	Μωρό που κλαίει / παιδιά που φωνάζουν,Πλήθη / μεγάλες συγκεντρώσεις,Πιάτα που στοιβάζονται,Φωνές υψηλής συχνότητας / κραυγές,Ηλεκτρικά εργαλεία,Κουδούνισμα τηλεφώνου,Τηλεόραση / ραδιόφωνο,Ηλεκτρική σκούπα,Σφυρίχτρα / κόρνα/ σειρήνα,Αθλητικές εκδηλώσεις,Σκυλί που γαβγίζει,Μουσική,Εστιατόρια	39.936	5-6	14.583	8	6.822	Ναι, αντιμετωπίζω ημικρανία αυτή τη στιγμή	11.051		2.558	Μ/Δ	303.947	Επιβεβαιώνω	5.653
Διερεύνηση επιπέδων ηχητικής έντασης και συχνοτικού περιεχομένου εμφάνισης ακουστικής δυσφορίας, σε ημικρανικούς ακροατές με υπερευαισθησία ήχου	2021-01-26 12:35:20	'Εχω διαβάσει το έντυπο πληροφόρησης συμμετεχόντων και θέλω να προχωρήσω στη μελέτη	44.006	'Εχω διαβάσει προσεκτικά και συμφωνώ με όλες τις παραπάνω δηλώσεις	50.701	Ναι	11.232	Όχι, δεν έχω διαγνωστεί και δεν αντιμετωπίζω απώλεια ακοής.	7.965		13.631	25-44	5.071	Αρσενικό	3.211	Ναι	3.71	Όχι, δεν έχω διαγνωστεί και δεν αντιμετωπίζω ημικρανίες.	5.433		0		0		0		0		0		0		0		0		0		0		0		0		None	WorWoder W915	150.347	Επιβεβαιώνω	9.12
Διερεύνηση επιπέδων ηχητικής έντασης και συχνοτικού περιεχομένου εμφάνισης ακουστικής δυσφορίας, σε ημικρανικούς ακροατές με υπερευαισθησία ήχου	2021-01-26 12:14:16	'Εχω διαβάσει το έντυπο πληροφόρησης συμμετεχόντων και θέλω να προχωρήσω στη μελέτη	4.597	'Εχω διαβάσει προσεκτικά και συμφωνώ με όλες τις παραπάνω δηλώσεις	9.746	Ναι	10.126	Όχι, δεν έχω διαγνωστεί και δεν αντιμετωπίζω απώλεια ακοής.	4.111		32.669	25-44	6.417	Θηλυκό	3.859	Ναι	3.777	Ναι, έχω διαγνωστεί ή αντιμετωπίζω ημικρανίες.	6.701	Ναι	3.853	Ναι	4.712	Rizatriptan	15.636	Ναι	7.867	Χρόνια	5.76	Αριστερό αυτί	4.866	Ναι	3.816	Πριν από μια ημικρανία,Κατά τη διάρκεια της ημικρανίας,Μετά από ημικρανία	13.488	Μωρό που κλαίει / παιδιά που φωνάζουν,Πιάτα που στοιβάζονται,Σκυλί που γαβγίζει,Φωνές υψηλής συχνότητας / κραυγές,Ηλεκτρικά εργαλεία,Σφυρίχτρα / κόρνα/ σειρήνα	22.646	5	5.881	60	8.088	Ναι, αντιμετωπίζω ημικρανία αυτή τη στιγμή	10.496		2.384	Μ/Δ	117.393	Επιβεβαιώνω	11.737
Διερεύνηση επιπέδων ηχητικής έντασης και συχνοτικού περιεχομένου εμφάνισης ακουστικής δυσφορίας, σε ημικρανικούς ακροατές με υπερευαισθησία ήχου	2021-01-26 12:03:20	'Εχω διαβάσει το έντυπο πληροφόρησης συμμετεχόντων και θέλω να προχωρήσω στη μελέτη	23.088	'Εχω διαβάσει προσεκτικά και συμφωνώ με όλες τις παραπάνω δηλώσεις	10.201	Ναι	4.87	Όχι, δεν έχω διαγνωστεί και δεν αντιμετωπίζω απώλεια ακοής.	5.659		46.22	45-64	4.459	Θηλυκό	9.089	Ναι	11.025	Ναι, έχω διαγνωστεί ή αντιμετωπίζω ημικρανίες.	6.702	Ναι	7.27	Ναι	8.784	Efexor topamac vivinor	38.48	Όχι	29.742		0		0		0		0		0	5	None	20	10.049	Όχι, δεν αντιμετωπίζω ημικρανία ή αύρα αυτήν τη στιγμή	14.937		3.421	Samsung	282.506	Επιβεβαιώνω	10.073
Διερεύνηση επιπέδων ηχητικής έντασης και συχνοτικού περιεχομένου εμφάνισης ακουστικής δυσφορίας, σε ημικρανικούς ακροατές με υπερευαισθησία ήχου	2021-01-26 11:58:01	'Εχω διαβάσει το έντυπο πληροφόρησης συμμετεχόντων και θέλω να προχωρήσω στη μελέτη	3.903	'Εχω διαβάσει προσεκτικά και συμφωνώ με όλες τις παραπάνω δηλώσεις	20.853	Ναι	4.669	Όχι, δεν έχω διαγνωστεί και δεν αντιμετωπίζω απώλεια ακοής.	5.365		18.581	25-44	4.586	Θηλυκό	3.546	Ναι	3.479	Ναι, έχω διαγνωστεί ή αντιμετωπίζω ημικρανίες.	5.549	'Οχι	5.576	Ναι	4.314	Petagran	14.7	Ναι	8.734	Μήνες	3.928	Και τα δύο αυτιά	6.307	Ναι	4.457	Κατά τη διάρκεια της ημικρανίας	7.174	Σκυλί που γαβγίζει	13.772	10	6.156	50	4.918	Όχι, δεν αντιμετωπίζω ημικρανία ή αύρα αυτήν τη στιγμή	10.143		2.294	Μ/Δ	37.177	Επιβεβαιώνω	8.973
Διερεύνηση επιπέδων ηχητικής έντασης και συχνοτικού περιεχομένου εμφάνισης ακουστικής δυσφορίας, σε ημικρανικούς ακροατές με υπερευαισθησία ήχου	2021-01-26 11:04:07	'Εχω διαβάσει το έντυπο πληροφόρησης συμμετεχόντων και θέλω να προχωρήσω στη μελέτη	9.594	'Εχω διαβάσει προσεκτικά και συμφωνώ με όλες τις παραπάνω δηλώσεις	27.1	Οχι	14.846		0		0		0		0		0		0		0		0		0		0		0		0		0		0		0		0		0		0		0		0		0
Διερεύνηση επιπέδων ηχητικής έντασης και συχνοτικού περιεχομένου εμφάνισης ακουστικής δυσφορίας, σε ημικρανικούς ακροατές με υπερευαισθησία ήχου	2021-01-26 10:52:25	'Εχω διαβάσει το έντυπο πληροφόρησης συμμετεχόντων και θέλω να προχωρήσω στη μελέτη	3.377	'Εχω διαβάσει προσεκτικά και συμφωνώ με όλες τις παραπάνω δηλώσεις	8.754	Ναι	3.634	Όχι, δεν έχω διαγνωστεί και δεν αντιμετωπίζω απώλεια ακοής.	5.074		20.324	25-44	2.408	Αρσενικό	2.401	Ναι	3.244	Ναι, έχω διαγνωστεί ή αντιμετωπίζω ημικρανίες.	4.698	Ναι	3.672	Οχι	7.2		0	Ναι	None	Χρόνια	6.096	Και τα δύο αυτιά	5.51	Ναι	3.174	Κατά τη διάρκεια της ημικρανίας	3.666	Ηλεκτρικά εργαλεία,Τηλεόραση / ραδιόφωνο,Ηλεκτρική σκούπα,Σφυρίχτρα / κόρνα/ σειρήνα,Μωρό που κλαίει / παιδιά που φωνάζουν	21.354	3-4	10.107	60	6.667	Όχι, δεν αντιμετωπίζω ημικρανία ή αύρα αυτήν τη στιγμή	6.526		4.534	apple airpods	51.195	Επιβεβαιώνω	14.645
Διερεύνηση επιπέδων ηχητικής έντασης και συχνοτικού περιεχομένου εμφάνισης ακουστικής δυσφορίας, σε ημικρανικούς ακροατές με υπερευαισθησία ήχου	2021-01-26 10:43:57	'Εχω διαβάσει το έντυπο πληροφόρησης συμμετεχόντων και θέλω να προχωρήσω στη μελέτη	3.595	'Εχω διαβάσει προσεκτικά και συμφωνώ με όλες τις παραπάνω δηλώσεις	38.76	Ναι	5.382	Όχι, δεν έχω διαγνωστεί και δεν αντιμετωπίζω απώλεια ακοής.	7.184		12.228	25-44	8.717	Θηλυκό	3.866	Ναι	7.669	Ναι, έχω διαγνωστεί ή αντιμετωπίζω ημικρανίες.	7.583	Ναι	5.01	Ναι	5.66	IMIGRAN	13.935	Ναι	8.722	Χρόνια	5.774	Και τα δύο αυτιά	9.192	Ναι	4.598	Κατά τη διάρκεια της ημικρανίας	10.754	Μωρό που κλαίει / παιδιά που φωνάζουν,Πιάτα που στοιβάζονται,Σκυλί που γαβγίζει,Φωνές υψηλής συχνότητας / κραυγές,Ηλεκτρική σκούπα,Σφυρίχτρα / κόρνα/ σειρήνα,Ηλεκτρικά εργαλεία	31.894	Ολο το μήνα	23.231	98	20.505	Όχι, δεν αντιμετωπίζω ημικρανία ή αύρα αυτήν τη στιγμή	11.607		6.183	Xiaomi	92.052	Επιβεβαιώνω	10.836
Διερεύνηση επιπέδων ηχητικής έντασης και συχνοτικού περιεχομένου εμφάνισης ακουστικής δυσφορίας, σε ημικρανικούς ακροατές με υπερευαισθησία ήχου	2021-01-26 10:42:32	'Εχω διαβάσει το έντυπο πληροφόρησης συμμετεχόντων και θέλω να προχωρήσω στη μελέτη	3.215	'Εχω διαβάσει προσεκτικά και συμφωνώ με όλες τις παραπάνω δηλώσεις	4.286	Ναι	3.442	Όχι, δεν έχω διαγνωστεί και δεν αντιμετωπίζω απώλεια ακοής.	7.334		2.052	25-44	3.534	Θηλυκό	2.35	Ναι	3.49	Ναι, έχω διαγνωστεί ή αντιμετωπίζω ημικρανίες.	3.244	Ναι	3.039	Ναι	4.017	Maxalt	7.518	Ναι	15.445	Μέρες	4.545	Και τα δύο αυτιά	5.18	Ναι	3.725	Κατά τη διάρκεια της ημικρανίας	3.973	Φωνές υψηλής συχνότητας / κραυγές,Μουσική,Ηλεκτρικά εργαλεία,Τηλεόραση / ραδιόφωνο	16.754	15	5.501	80	4.513	Όχι, δεν αντιμετωπίζω ημικρανία ή αύρα αυτήν τη στιγμή	22.137		1.716	Μ/Δ	49.487	Επιβεβαιώνω	17.439
Διερεύνηση επιπέδων ηχητικής έντασης και συχνοτικού περιεχομένου εμφάνισης ακουστικής δυσφορίας, σε ημικρανικούς ακροατές με υπερευαισθησία ήχου	2021-01-26 10:21:26	'Εχω διαβάσει το έντυπο πληροφόρησης συμμετεχόντων και θέλω να προχωρήσω στη μελέτη	139.28	'Εχω διαβάσει προσεκτικά και συμφωνώ με όλες τις παραπάνω δηλώσεις	21.516	Ναι	5.452	Όχι, δεν έχω διαγνωστεί και δεν αντιμετωπίζω απώλεια ακοής.	5.249		24.693	25-44	4.793	Θηλυκό	4.481	Ναι	4.678	Ναι, έχω διαγνωστεί ή αντιμετωπίζω ημικρανίες.	4.844	Ναι	4.519	Ναι	9.727	Nurofen 400mg, Maxalt	96.522	Ναι	13.456	Χρόνια	12.384	Και τα δύο αυτιά	6.942	Ναι	5.659	Κατά τη διάρκεια της ημικρανίας	6.342	Φωνές υψηλής συχνότητας / κραυγές,Μουσική,Ηλεκτρικά εργαλεία,Αθλητικές εκδηλώσεις,Κουδούνισμα τηλεφώνου,Τηλεόραση / ραδιόφωνο,Ηλεκτρική σκούπα,Σφυρίχτρα / κόρνα/ σειρήνα,Πλήθη / μεγάλες συγκεντρώσεις	28.904	1	21.33	65	12.2	Όχι, δεν αντιμετωπίζω ημικρανία ή αύρα αυτήν τη στιγμή	6.88		4.344	Xiaomi Mi BRE01JY	226.29	Επιβεβαιώνω	7.617
Διερεύνηση επιπέδων ηχητικής έντασης και συχνοτικού περιεχομένου εμφάνισης ακουστικής δυσφορίας, σε ημικρανικούς ακροατές με υπερευαισθησία ήχου	2021-01-26 10:21:19	'Εχω διαβάσει το έντυπο πληροφόρησης συμμετεχόντων και θέλω να προχωρήσω στη μελέτη	8.125	'Εχω διαβάσει προσεκτικά και συμφωνώ με όλες τις παραπάνω δηλώσεις	18.43	Ναι	6.125	Όχι, δεν έχω διαγνωστεί και δεν αντιμετωπίζω απώλεια ακοής.	16.056		14.728	45-64	5.858	Θηλυκό	4.218	Ναι	3.917	Ναι, έχω διαγνωστεί ή αντιμετωπίζω ημικρανίες.	7.681	Ναι	5.811	Ναι	5.239	Cefaly sutriptan	53.232	Όχι	34.825		0		0		0		0		0	8	None	70	27.77	Όχι, δεν αντιμετωπίζω ημικρανία ή αύρα αυτήν τη στιγμή	10.482		3.649	M /Δ	147.211	Επιβεβαιώνω	18.531
Διερεύνηση επιπέδων ηχητικής έντασης και συχνοτικού περιεχομένου εμφάνισης ακουστικής δυσφορίας, σε ημικρανικούς ακροατές με υπερευαισθησία ήχου	2021-01-26 10:20:41	'Εχω διαβάσει το έντυπο πληροφόρησης συμμετεχόντων και θέλω να προχωρήσω στη μελέτη	4.648	'Εχω διαβάσει προσεκτικά και συμφωνώ με όλες τις παραπάνω δηλώσεις	14.153	Ναι	6.079	Όχι, δεν έχω διαγνωστεί και δεν αντιμετωπίζω απώλεια ακοής.	5.381		20.571	25-44	5.252	Θηλυκό	3.529	Οχι	4.925	Ναι, έχω διαγνωστεί ή αντιμετωπίζω ημικρανίες.	5.412	Ναι	4.532	Ναι	4.802	ΕΝΕΣΗ AIMOVIG 140mg 1 φορά το μήνα, DEPREVIX 150mg 1 κάθε βράδυ, ABILIFY 10mg 1/2 κάθε βράδυ	107.575	Ναι	4.977	Χρόνια	4.042	Και τα δύο αυτιά	6.152	Ναι	3.479	Κατά τη διάρκεια της ημικρανίας,Μετά από ημικρανία	14.663	Μωρό που κλαίει / παιδιά που φωνάζουν,Πλήθη / μεγάλες συγκεντρώσεις,Πιάτα που στοιβάζονται,Σκυλί που γαβγίζει,Φωνές υψηλής συχνότητας / κραυγές,Μουσική,Ηλεκτρικά εργαλεία,Εστιατόρια,Αθλητικές εκδηλώσεις,Κουδούνισμα τηλεφώνου,Τηλεόραση / ραδιόφωνο,Ηλεκτρική σκούπα,Σφυρίχτρα / κόρνα/ σειρήνα,Kανένα από τα παραπάνω	21.526	7-11	9.773	6	6.061	Ναι, αντιμετωπίζω ημικρανία αυτή τη στιγμή	7.367		2.207	EASY TOUCH ET-278	152.207	Επιβεβαιώνω	4.975
Διερεύνηση επιπέδων ηχητικής έντασης και συχνοτικού περιεχομένου εμφάνισης ακουστικής δυσφορίας, σε ημικρανικούς ακροατές με υπερευαισθησία ήχου	2021-01-26 10:14:45	'Εχω διαβάσει το έντυπο πληροφόρησης συμμετεχόντων και θέλω να προχωρήσω στη μελέτη	2.917	'Εχω διαβάσει προσεκτικά και συμφωνώ με όλες τις παραπάνω δηλώσεις	7.351	Ναι	8.477	Όχι, δεν έχω διαγνωστεί και δεν αντιμετωπίζω απώλεια ακοής.	4.06		18.943	25-44	4.265	Θηλυκό	7.756	Ναι	4.376	Ναι, έχω διαγνωστεί ή αντιμετωπίζω ημικρανίες.	6.017	Ναι	4.496	Ναι	5.072	Vertigo-vomex / panmigran	21.792	Ναι	9.148	Χρόνια	7.692	Δεξί αυτί	9.216	Όχι	7.019	Μετά από ημικρανία	12.23	Φωνές υψηλής συχνότητας / κραυγές,Τηλεόραση / ραδιόφωνο,Μωρό που κλαίει / παιδιά που φωνάζουν	42.405	1	9.419	50	9.466	Όχι, δεν αντιμετωπίζω ημικρανία ή αύρα αυτήν τη στιγμή	4.534		2.55	Μ/Δ	23.736	Επιβεβαιώνω	3.383
Διερεύνηση επιπέδων ηχητικής έντασης και συχνοτικού περιεχομένου εμφάνισης ακουστικής δυσφορίας, σε ημικρανικούς ακροατές με υπερευαισθησία ήχου	2021-01-26 09:55:41	'Εχω διαβάσει το έντυπο πληροφόρησης συμμετεχόντων και θέλω να προχωρήσω στη μελέτη	4.313	'Εχω διαβάσει προσεκτικά και συμφωνώ με όλες τις παραπάνω δηλώσεις	13.202	Ναι	6.434	Ναι, έχω διαγνωστεί ή αντιμετωπίζω απώλεια ακοής.	5.446		0		0		0		0		0		0		0		0		0		0		0		0		0		0		0		0		0		0		0		0
Διερεύνηση επιπέδων ηχητικής έντασης και συχνοτικού περιεχομένου εμφάνισης ακουστικής δυσφορίας, σε ημικρανικούς ακροατές με υπερευαισθησία ήχου	2021-01-26 09:52:44	'Εχω διαβάσει το έντυπο πληροφόρησης συμμετεχόντων και θέλω να προχωρήσω στη μελέτη	4.517	'Εχω διαβάσει προσεκτικά και συμφωνώ με όλες τις παραπάνω δηλώσεις	8.436	Ναι	6.688	Όχι, δεν έχω διαγνωστεί και δεν αντιμετωπίζω απώλεια ακοής.	11.091		29.944	45-64	5.37	Θηλυκό	4.652	Ναι	5.877	Ναι, έχω διαγνωστεί ή αντιμετωπίζω ημικρανίες.	7.285	Ναι	6.569	Οχι	11.446		0	Ναι	None	Χρόνια	5.664	Και τα δύο αυτιά	11.046	Ναι	6.5	Κατά τη διάρκεια της ημικρανίας	9.276	Ηλεκτρικά εργαλεία,Σφυρίχτρα / κόρνα/ σειρήνα	20.056	15	14.007	95	12.693	Ναι, αντιμετωπίζω αύρα αυτή τη στιγμή	13.161		2.93	Sony	57.741	Επιβεβαιώνω	7.621
Διερεύνηση επιπέδων ηχητικής έντασης και συχνοτικού περιεχομένου εμφάνισης ακουστικής δυσφορίας, σε ημικρανικούς ακροατές με υπερευαισθησία ήχου	2021-01-26 09:46:05	'Εχω διαβάσει το έντυπο πληροφόρησης συμμετεχόντων και θέλω να προχωρήσω στη μελέτη	5.946	'Εχω διαβάσει προσεκτικά και συμφωνώ με όλες τις παραπάνω δηλώσεις	9.971	Ναι	6.48	Ναι, έχω διαγνωστεί ή αντιμετωπίζω απώλεια ακοής.	18.258		0		0		0		0		0		0		0		0		0		0		0		0		0		0		0		0		0		0		0		0
Διερεύνηση επιπέδων ηχητικής έντασης και συχνοτικού περιεχομένου εμφάνισης ακουστικής δυσφορίας, σε ημικρανικούς ακροατές με υπερευαισθησία ήχου	2021-01-26 09:44:25	'Εχω διαβάσει το έντυπο πληροφόρησης συμμετεχόντων και θέλω να προχωρήσω στη μελέτη	5.016	'Εχω διαβάσει προσεκτικά και συμφωνώ με όλες τις παραπάνω δηλώσεις	11.383	Ναι	5.222	Ναι, έχω διαγνωστεί ή αντιμετωπίζω απώλεια ακοής.	11.079		0		0		0		0		0		0		0		0		0		0		0		0		0		0		0		0		0		0		0		0
Διερεύνηση επιπέδων ηχητικής έντασης και συχνοτικού περιεχομένου εμφάνισης ακουστικής δυσφορίας, σε ημικρανικούς ακροατές με υπερευαισθησία ήχου	2021-01-24 09:49:31	'Εχω διαβάσει το έντυπο πληροφόρησης συμμετεχόντων και θέλω να προχωρήσω στη μελέτη	4.066	'Εχω διαβάσει προσεκτικά και συμφωνώ με όλες τις παραπάνω δηλώσεις	6.99	Ναι	5.528	Όχι, δεν έχω διαγνωστεί και δεν αντιμετωπίζω απώλεια ακοής.	7.662		15.31	25-44	4.19	Θηλυκό	3.323	Οχι	4.836	Ναι, έχω διαγνωστεί ή αντιμετωπίζω ημικρανίες.	5.186	Ναι	4.974	Ναι	3.705	Vivinor	8.428	Ναι	11.357	Χρόνια	5.198	Και τα δύο αυτιά	5.856	Ναι	4.275	Κατά τη διάρκεια της ημικρανίας	5.942	Πλήθη / μεγάλες συγκεντρώσεις,Μωρό που κλαίει / παιδιά που φωνάζουν,Φωνές υψηλής συχνότητας / κραυγές,Μουσική,Ηλεκτρικά εργαλεία,Εστιατόρια,Αθλητικές εκδηλώσεις	24.04	Κάθε 10 ημέρες	25.935	85	16.044	Ναι, αντιμετωπίζω ημικρανία αυτή τη στιγμή	6.423		2.705	Μ/Δ	100.902	Επιβεβαιώνω	4.207
Διερεύνηση επιπέδων ηχητικής έντασης και συχνοτικού περιεχομένου εμφάνισης ακουστικής δυσφορίας, σε ημικρανικούς ακροατές με υπερευαισθησία ήχου	2021-01-23 08:18:03	'Εχω διαβάσει το έντυπο πληροφόρησης συμμετεχόντων και θέλω να προχωρήσω στη μελέτη	7.14	'Εχω διαβάσει προσεκτικά και συμφωνώ με όλες τις παραπάνω δηλώσεις	22.241	Ναι	17.732	Όχι, δεν έχω διαγνωστεί και δεν αντιμετωπίζω απώλεια ακοής.	34.902		14.456	25-44	4.377	Θηλυκό	3.21	Ναι	2.94	Ναι, έχω διαγνωστεί ή αντιμετωπίζω ημικρανίες.	3.784	Ναι	3.182	Ναι	4.408	Topamac	26.806	Ναι	12.158	Χρόνια	13.237	Και τα δύο αυτιά	7.515	Ναι	4.335	Κατά τη διάρκεια της ημικρανίας	20.152	Μωρό που κλαίει / παιδιά που φωνάζουν,Πλήθη / μεγάλες συγκεντρώσεις,Φωνές υψηλής συχνότητας / κραυγές,Μουσική,Ηλεκτρικά εργαλεία,Αθλητικές εκδηλώσεις,Κουδούνισμα τηλεφώνου,Τηλεόραση / ραδιόφωνο,Σφυρίχτρα / κόρνα/ σειρήνα,Ηλεκτρική σκούπα	29.123	12	16.714	80	12.098	Ναι, αντιμετωπίζω ημικρανία αυτή τη στιγμή	11.231		4.71	ΜΔ	126.145	Επιβεβαιώνω	7.984
Διερεύνηση επιπέδων ηχητικής έντασης και συχνοτικού περιεχομένου εμφάνισης ακουστικής δυσφορίας, σε ημικρανικούς ακροατές με υπερευαισθησία ήχου	2021-01-22 22:28:50	'Εχω διαβάσει το έντυπο πληροφόρησης συμμετεχόντων και θέλω να προχωρήσω στη μελέτη	3.329	'Εχω διαβάσει προσεκτικά και συμφωνώ με όλες τις παραπάνω δηλώσεις	7.042	Ναι	3.455	Όχι, δεν έχω διαγνωστεί και δεν αντιμετωπίζω απώλεια ακοής.	5.103		13.796	45-64	6.355	Θηλυκό	3.951	Ναι	5.121	Ναι, έχω διαγνωστεί ή αντιμετωπίζω ημικρανίες.	7.749	Ναι	4.602	Ναι	7.488	Sibelium	21.866	Ναι	9.105	Χρόνια	7.55	Και τα δύο αυτιά	7.992	Ναι	5.366	Κατά τη διάρκεια της ημικρανίας	7.557	Μουσική,Πιάτα που στοιβάζονται,Ηλεκτρικά εργαλεία,Σφυρίχτρα / κόρνα/ σειρήνα	29.894	10	9.234	100	8.442	Όχι, δεν αντιμετωπίζω ημικρανία ή αύρα αυτήν τη στιγμή	10.798		3.073	Razer	47.483	Επιβεβαιώνω	3.441
Διερεύνηση επιπέδων ηχητικής έντασης και συχνοτικού περιεχομένου εμφάνισης ακουστικής δυσφορίας, σε ημικρανικούς ακροατές με υπερευαισθησία ήχου	2021-01-22 03:15:16	'Εχω διαβάσει το έντυπο πληροφόρησης συμμετεχόντων και θέλω να προχωρήσω στη μελέτη	4.039	'Εχω διαβάσει προσεκτικά και συμφωνώ με όλες τις παραπάνω δηλώσεις	10.424	Ναι	5.152	Όχι, δεν έχω διαγνωστεί και δεν αντιμετωπίζω απώλεια ακοής.	5.246		7.455	45-64	6.379	Θηλυκό	4.34	Ναι	4.508	Ναι, έχω διαγνωστεί ή αντιμετωπίζω ημικρανίες.	10.751	Ναι	8.705	Ναι	6.138	Ponstan	19.637	Ναι	12.884	Χρόνια	7.389	Και τα δύο αυτιά	5.961	Ναι	6.427	Κατά τη διάρκεια της ημικρανίας	18.723	Μωρό που κλαίει / παιδιά που φωνάζουν,Φωνές υψηλής συχνότητας / κραυγές,Ηλεκτρικά εργαλεία,Σφυρίχτρα / κόρνα/ σειρήνα,Πιάτα που στοιβάζονται,Πλήθη / μεγάλες συγκεντρώσεις	34.813	10	16.793	70	12.3	Ναι, αντιμετωπίζω ημικρανία αυτή τη στιγμή	15.842		3.623	MΔ	62.347	Επιβεβαιώνω	10.322
Διερεύνηση επιπέδων ηχητικής έντασης και συχνοτικού περιεχομένου εμφάνισης ακουστικής δυσφορίας, σε ημικρανικούς ακροατές με υπερευαισθησία ήχου	2021-01-21 02:01:18	'Εχω διαβάσει το έντυπο πληροφόρησης συμμετεχόντων και θέλω να προχωρήσω στη μελέτη	58.403	'Εχω διαβάσει προσεκτικά και συμφωνώ με όλες τις παραπάνω δηλώσεις	16.128	Ναι	7.288	Όχι, δεν έχω διαγνωστεί και δεν αντιμετωπίζω απώλεια ακοής.	16.48		26.966	25-44	5.803	Θηλυκό	11.503	Ναι	6.387	Ναι, έχω διαγνωστεί ή αντιμετωπίζω ημικρανίες.	11	'Οχι	8.64	Οχι	6.121		0	Ναι	None	Χρόνια	6.812	Αριστερό αυτί	6.142	Όχι	9.536	Μετά από ημικρανία,Κατά τη διάρκεια της ημικρανίας,Πριν από μια ημικρανία	16.084	Μωρό που κλαίει / παιδιά που φωνάζουν,Πλήθη / μεγάλες συγκεντρώσεις,Πιάτα που στοιβάζονται,Φωνές υψηλής συχνότητας / κραυγές,Ηλεκτρικά εργαλεία,Εστιατόρια,Αθλητικές εκδηλώσεις,Κουδούνισμα τηλεφώνου,Σφυρίχτρα / κόρνα/ σειρήνα	23.351	3	9.357	80	8.546	Όχι, δεν αντιμετωπίζω ημικρανία ή αύρα αυτήν τη στιγμή	10.047		7.327	MΔ	119.876	Επιβεβαιώνω	14.659
Διερεύνηση επιπέδων ηχητικής έντασης και συχνοτικού περιεχομένου εμφάνισης ακουστικής δυσφορίας, σε ημικρανικούς ακροατές με υπερευαισθησία ήχου	2021-01-20 16:49:59	'Εχω διαβάσει το έντυπο πληροφόρησης συμμετεχόντων και θέλω να προχωρήσω στη μελέτη	6.946	'Εχω διαβάσει προσεκτικά και συμφωνώ με όλες τις παραπάνω δηλώσεις	58.364	Ναι	11.546	Όχι, δεν έχω διαγνωστεί και δεν αντιμετωπίζω απώλεια ακοής.	13.945		14.95	25-44	7.751	Αρσενικό	6.754	Ναι	5.68	Ναι, έχω διαγνωστεί ή αντιμετωπίζω ημικρανίες.	8.264	Ναι	7.522	Ναι	6.439	Onelar	24.602	Όχι	27.431		0		0		0		0		0	5	None	30	20.115	Όχι, δεν αντιμετωπίζω ημικρανία ή αύρα αυτήν τη στιγμή	13.405		46.086	Μ/δ	131.78	Επιβεβαιώνω	13.015
Διερεύνηση επιπέδων ηχητικής έντασης και συχνοτικού περιεχομένου εμφάνισης ακουστικής δυσφορίας, σε ημικρανικούς ακροατές με υπερευαισθησία ήχου	2021-01-20 16:45:21	'Εχω διαβάσει το έντυπο πληροφόρησης συμμετεχόντων και θέλω να προχωρήσω στη μελέτη	3.364	'Εχω διαβάσει προσεκτικά και συμφωνώ με όλες τις παραπάνω δηλώσεις	80.925	Ναι	6.108	Όχι, δεν έχω διαγνωστεί και δεν αντιμετωπίζω απώλεια ακοής.	19.733		6.954	25-44	3.699	Αρσενικό	4.3	Ναι	5.724	Ναι, έχω διαγνωστεί ή αντιμετωπίζω ημικρανίες.	9.372	Ναι	6.154	Οχι	20.171		0	Όχι	None		0		0		0		0		0	12-14	None	80	10.484	Ναι, αντιμετωπίζω αύρα αυτή τη στιγμή	14.028		2.037	jbl 40t	127.157	Επιβεβαιώνω	21.418
Διερεύνηση επιπέδων ηχητικής έντασης και συχνοτικού περιεχομένου εμφάνισης ακουστικής δυσφορίας, σε ημικρανικούς ακροατές με υπερευαισθησία ήχου	2021-01-20 09:57:41	'Εχω διαβάσει το έντυπο πληροφόρησης συμμετεχόντων και θέλω να προχωρήσω στη μελέτη	8.276	'Εχω διαβάσει προσεκτικά και συμφωνώ με όλες τις παραπάνω δηλώσεις	5.581	Ναι	10.55	Όχι, δεν έχω διαγνωστεί και δεν αντιμετωπίζω απώλεια ακοής.	8.622		19.337	25-44	3.9	Θηλυκό	2.925	Ναι	3.282	Ναι, έχω διαγνωστεί ή αντιμετωπίζω ημικρανίες.	7.661	Ναι	3.34	Ναι	1.982	Μονοκλωνικά αντισώματα	20.169	Ναι	5.597	Χρόνια	10.236	Δεξί αυτί	5.763	Ναι	4.713	Κατά τη διάρκεια της ημικρανίας,Πριν από μια ημικρανία	10.058	Πλήθη / μεγάλες συγκεντρώσεις,Κουδούνισμα τηλεφώνου,Ηλεκτρική σκούπα,Σφυρίχτρα / κόρνα/ σειρήνα,Φωνές υψηλής συχνότητας / κραυγές,Ηλεκτρικά εργαλεία	35	2-3	10.379	90	11.268	Όχι, δεν αντιμετωπίζω ημικρανία ή αύρα αυτήν τη στιγμή	4.391		2.221	Xiaomi	123.438	Επιβεβαιώνω	10.036
Διερεύνηση επιπέδων ηχητικής έντασης και συχνοτικού περιεχομένου εμφάνισης ακουστικής δυσφορίας, σε ημικρανικούς ακροατές με υπερευαισθησία ήχου	2021-01-20 09:57:10	'Εχω διαβάσει το έντυπο πληροφόρησης συμμετεχόντων και θέλω να προχωρήσω στη μελέτη	2.447	'Εχω διαβάσει προσεκτικά και συμφωνώ με όλες τις παραπάνω δηλώσεις	7.943	Ναι	4.36	Όχι, δεν έχω διαγνωστεί και δεν αντιμετωπίζω απώλεια ακοής.	3.428		15.137	45-64	2.91	Αρσενικό	4.427	Ναι	3.835	Ναι, έχω διαγνωστεί ή αντιμετωπίζω ημικρανίες.	5.201	Ναι	3.046	Ναι	2.891	imigran, maxalt	14.065	Ναι	6.787	Χρόνια	5.007	Και τα δύο αυτιά	5.334	Ναι	4.497	Κατά τη διάρκεια της ημικρανίας	3.334	Σκυλί που γαβγίζει,Κουδούνισμα τηλεφώνου,Φωνές υψηλής συχνότητας / κραυγές,Τηλεόραση / ραδιόφωνο,Ηλεκτρική σκούπα,Σφυρίχτρα / κόρνα/ σειρήνα,Αθλητικές εκδηλώσεις,Εστιατόρια,Ηλεκτρικά εργαλεία,Μουσική,Πλήθη / μεγάλες συγκεντρώσεις,Πιάτα που στοιβάζονται,Μωρό που κλαίει / παιδιά που φωνάζουν	40.643	6	5.439	70	7.686	Όχι, δεν αντιμετωπίζω ημικρανία ή αύρα αυτήν τη στιγμή	8.742		1.796	lg	77.887	Επιβεβαιώνω	6.872
Διερεύνηση επιπέδων ηχητικής έντασης και συχνοτικού περιεχομένου εμφάνισης ακουστικής δυσφορίας, σε ημικρανικούς ακροατές με υπερευαισθησία ήχου	2021-01-20 09:32:27	'Εχω διαβάσει το έντυπο πληροφόρησης συμμετεχόντων και θέλω να προχωρήσω στη μελέτη	12.127	'Εχω διαβάσει προσεκτικά και συμφωνώ με όλες τις παραπάνω δηλώσεις	10.327	Ναι	3.656	Όχι, δεν έχω διαγνωστεί και δεν αντιμετωπίζω απώλεια ακοής.	6.289		11.806	45-64	5.175	Θηλυκό	2.61	Ναι	3.528	Ναι, έχω διαγνωστεί ή αντιμετωπίζω ημικρανίες.	3.344	Ναι	2.855	Ναι	5.576	ενδοφλεβια παυσιπονα	29.119	Ναι	8.136	Μέρες	4.72	Και τα δύο αυτιά	4.746	Ναι	6.152	Κατά τη διάρκεια της ημικρανίας	3.655	Φωνές υψηλής συχνότητας / κραυγές,Μουσική,Τηλεόραση / ραδιόφωνο,Κουδούνισμα τηλεφώνου	27.456	1	4.726	80	7.755	Όχι, δεν αντιμετωπίζω ημικρανία ή αύρα αυτήν τη στιγμή	9.398		1.897	μ/δ	68.498	Επιβεβαιώνω	5.317
Διερεύνηση επιπέδων ηχητικής έντασης και συχνοτικού περιεχομένου εμφάνισης ακουστικής δυσφορίας, σε ημικρανικούς ακροατές με υπερευαισθησία ήχου	2021-01-20 09:29:41	'Εχω διαβάσει το έντυπο πληροφόρησης συμμετεχόντων και θέλω να προχωρήσω στη μελέτη	3.059	'Εχω διαβάσει προσεκτικά και συμφωνώ με όλες τις παραπάνω δηλώσεις	11.319	Ναι	9.813	Όχι, δεν έχω διαγνωστεί και δεν αντιμετωπίζω απώλεια ακοής.	2.824		26.469	25-44	3.924	Θηλυκό	3.671	Ναι	4.007	Ναι, έχω διαγνωστεί ή αντιμετωπίζω ημικρανίες.	3.752	Ναι	3.768	Ναι	3.391	Minitran 2-25	14.101	Ναι	6.013	Χρόνια	4.461	Δεξί αυτί	6.74	Ναι	4.342	Πριν από μια ημικρανία,Κατά τη διάρκεια της ημικρανίας	8.775	Πλήθη / μεγάλες συγκεντρώσεις,Τηλεόραση / ραδιόφωνο,Ηλεκτρική σκούπα,Σφυρίχτρα / κόρνα/ σειρήνα,Ηλεκτρικά εργαλεία,Φωνές υψηλής συχνότητας / κραυγές,Πιάτα που στοιβάζονται,Αθλητικές εκδηλώσεις	38.69	15	5.771	8	6.672	Όχι, δεν αντιμετωπίζω ημικρανία ή αύρα αυτήν τη στιγμή	7.999		3.539	Jabra modelen010	167.664	Επιβεβαιώνω	5.444
Διερεύνηση επιπέδων ηχητικής έντασης και συχνοτικού περιεχομένου εμφάνισης ακουστικής δυσφορίας, σε ημικρανικούς ακροατές με υπερευαισθησία ήχου	2021-01-19 19:10:21	'Εχω διαβάσει το έντυπο πληροφόρησης συμμετεχόντων και θέλω να προχωρήσω στη μελέτη	4.409	'Εχω διαβάσει προσεκτικά και συμφωνώ με όλες τις παραπάνω δηλώσεις	9.541	Ναι	7.682	Όχι, δεν έχω διαγνωστεί και δεν αντιμετωπίζω απώλεια ακοής.	7.474		16.181	25-44	10.381	Θηλυκό	5.964	Ναι	10.086	Ναι, έχω διαγνωστεί ή αντιμετωπίζω ημικρανίες.	9.694	'Οχι	6.24	Οχι	6.764		0	Όχι	None		0		0		0		0		0	10	None	20	19.139	Όχι, δεν αντιμετωπίζω ημικρανία ή αύρα αυτήν τη στιγμή	15.694		4.423	Samsung	202.039	Επιβεβαιώνω	8.441
Διερεύνηση επιπέδων ηχητικής έντασης και συχνοτικού περιεχομένου εμφάνισης ακουστικής δυσφορίας, σε ημικρανικούς ακροατές με υπερευαισθησία ήχου	2021-01-19 16:53:46	'Εχω διαβάσει το έντυπο πληροφόρησης συμμετεχόντων και θέλω να προχωρήσω στη μελέτη	10.923	'Εχω διαβάσει προσεκτικά και συμφωνώ με όλες τις παραπάνω δηλώσεις	15.211	Ναι	11.248	Όχι, δεν έχω διαγνωστεί και δεν αντιμετωπίζω απώλεια ακοής.	13.613		15.834	25-44	7.171	Θηλυκό	4.379	Ναι	3.915	Ναι, έχω διαγνωστεί ή αντιμετωπίζω ημικρανίες.	9.315	Ναι	4.839	Ναι	4.966	Relpax +Naprocin	39.001	Ναι	24.55	Μέρες	5.54	Αριστερό αυτί	6.724	Όχι	6.724	Πριν από μια ημικρανία	8.354	Τηλεόραση / ραδιόφωνο	13.216	4	5.825	55	8.738	Όχι, δεν αντιμετωπίζω ημικρανία ή αύρα αυτήν τη στιγμή	6.877		7.536	Huawei	62.642	Επιβεβαιώνω	12.238
Διερεύνηση επιπέδων ηχητικής έντασης και συχνοτικού περιεχομένου εμφάνισης ακουστικής δυσφορίας, σε ημικρανικούς ακροατές με υπερευαισθησία ήχου	2021-01-19 11:25:14	'Εχω διαβάσει το έντυπο πληροφόρησης συμμετεχόντων και θέλω να προχωρήσω στη μελέτη	3.059	'Εχω διαβάσει προσεκτικά και συμφωνώ με όλες τις παραπάνω δηλώσεις	3.554	Ναι	33.167	Όχι, δεν έχω διαγνωστεί και δεν αντιμετωπίζω απώλεια ακοής.	24.736		29.573	25-44	30.541	Θηλυκό	8.295	Ναι	5.938	Όχι, δεν έχω διαγνωστεί και δεν αντιμετωπίζω ημικρανίες.	7.985		0		0		0		0		0		0		0		0		0		0		0		0		None	Crustal	72.79	Επιβεβαιώνω	15.504
Διερεύνηση επιπέδων ηχητικής έντασης και συχνοτικού περιεχομένου εμφάνισης ακουστικής δυσφορίας, σε ημικρανικούς ακροατές με υπερευαισθησία ήχου	2021-01-17 18:51:22	'Εχω διαβάσει το έντυπο πληροφόρησης συμμετεχόντων και θέλω να προχωρήσω στη μελέτη	5.325	'Εχω διαβάσει προσεκτικά και συμφωνώ με όλες τις παραπάνω δηλώσεις	23.043	Ναι	5.855	Όχι, δεν έχω διαγνωστεί και δεν αντιμετωπίζω απώλεια ακοής.	6.973		31.766	25-44	4.834	Θηλυκό	4.244	Ναι	3.258	Ναι, έχω διαγνωστεί ή αντιμετωπίζω ημικρανίες.	5.161	Ναι	3.741	Ναι	4.377	ΕΝΕΣΗ AIMOVIG 140MG/1 ΦΟΡΑ ΤΟ ΜΗΝΑ, DEPREVIX 150MG/ 1 ΚΑΘΕ ΒΡΑΔΥ, ABILIFY 10MG/ ΜΙΣΟ ΧΑΠΙ ΚΑΘΕ ΒΡΑΔΥ	139.664	Ναι	29.568	Χρόνια	10.131	Και τα δύο αυτιά	8.705	Ναι	5.581	Πριν από μια ημικρανία,Κατά τη διάρκεια της ημικρανίας,Μετά από ημικρανία	8.067	Μωρό που κλαίει / παιδιά που φωνάζουν,Πλήθη / μεγάλες συγκεντρώσεις,Πιάτα που στοιβάζονται,Φωνές υψηλής συχνότητας / κραυγές,Μουσική,Ηλεκτρικά εργαλεία,Σκυλί που γαβγίζει,Εστιατόρια,Αθλητικές εκδηλώσεις,Κουδούνισμα τηλεφώνου,Τηλεόραση / ραδιόφωνο,Ηλεκτρική σκούπα,Σφυρίχτρα / κόρνα/ σειρήνα	33.601	7-10	10.055	60	10.227	Όχι, δεν αντιμετωπίζω ημικρανία ή αύρα αυτήν τη στιγμή	9.2		4.153	EASY TOUCH ET-278	209.733	Επιβεβαιώνω	11.123
Διερεύνηση επιπέδων ηχητικής έντασης και συχνοτικού περιεχομένου εμφάνισης ακουστικής δυσφορίας, σε ημικρανικούς ακροατές με υπερευαισθησία ήχου	2021-01-17 08:54:27	'Εχω διαβάσει το έντυπο πληροφόρησης συμμετεχόντων και θέλω να προχωρήσω στη μελέτη	5.561	'Εχω διαβάσει προσεκτικά και συμφωνώ με όλες τις παραπάνω δηλώσεις	6.903	Ναι	6.539	Όχι, δεν έχω διαγνωστεί και δεν αντιμετωπίζω απώλεια ακοής.	4.877		18.356	45-64	3.945	Αρσενικό	3.926	Ναι	4.873	Όχι, δεν έχω διαγνωστεί και δεν αντιμετωπίζω ημικρανίες.	4.322		0		0		0		0		0		0		0		0		0		0		0		0		None	forever bhs-100	149.056	Επιβεβαιώνω	7.287
Διερεύνηση επιπέδων ηχητικής έντασης και συχνοτικού περιεχομένου εμφάνισης ακουστικής δυσφορίας, σε ημικρανικούς ακροατές με υπερευαισθησία ήχου	2021-01-17 08:42:58	'Εχω διαβάσει το έντυπο πληροφόρησης συμμετεχόντων και θέλω να προχωρήσω στη μελέτη	163.343	'Εχω διαβάσει προσεκτικά και συμφωνώ με όλες τις παραπάνω δηλώσεις	12.576	Ναι	10.264	Όχι, δεν έχω διαγνωστεί και δεν αντιμετωπίζω απώλεια ακοής.	6.79		20.568	25-44	13.755	Θηλυκό	4.426	Ναι	4.114	Ναι, έχω διαγνωστεί ή αντιμετωπίζω ημικρανίες.	4.525	Ναι	3.732	Ναι	3.701	stelminal	13.82	Ναι	11.625	Χρόνια	5.082	Και τα δύο αυτιά	6.987	Όχι	7.411	Πριν από μια ημικρανία,Κατά τη διάρκεια της ημικρανίας,Μετά από ημικρανία	8.564	Μωρό που κλαίει / παιδιά που φωνάζουν,Πλήθη / μεγάλες συγκεντρώσεις,Πιάτα που στοιβάζονται,Φωνές υψηλής συχνότητας / κραυγές,Μουσική,Ηλεκτρικά εργαλεία,Εστιατόρια,Αθλητικές εκδηλώσεις,Κουδούνισμα τηλεφώνου,Τηλεόραση / ραδιόφωνο,Ηλεκτρική σκούπα,Σφυρίχτρα / κόρνα/ σειρήνα	22.933	29	11.797	100	7.346	Όχι, δεν αντιμετωπίζω ημικρανία ή αύρα αυτήν τη στιγμή	24.695		5.125	forever BHS-100	239.255	Επιβεβαιώνω	14.545
Διερεύνηση επιπέδων ηχητικής έντασης και συχνοτικού περιεχομένου εμφάνισης ακουστικής δυσφορίας, σε ημικρανικούς ακροατές με υπερευαισθησία ήχου	2021-01-16 00:01:02	'Εχω διαβάσει το έντυπο πληροφόρησης συμμετεχόντων και θέλω να προχωρήσω στη μελέτη	4.161	'Εχω διαβάσει προσεκτικά και συμφωνώ με όλες τις παραπάνω δηλώσεις	53.449	Ναι	21.451	Όχι, δεν έχω διαγνωστεί και δεν αντιμετωπίζω απώλεια ακοής.	15.231		65.94	25-44	13.42	Θηλυκό	18.321	Ναι	7.774	Ναι, έχω διαγνωστεί ή αντιμετωπίζω ημικρανίες.	13.398	Ναι	12.34	Ναι	26.871	Συμπτωματικη	39.073	Όχι	40.14		0		0		0		0		0	7	None	70	46.715	Όχι, δεν αντιμετωπίζω ημικρανία ή αύρα αυτήν τη στιγμή	20.462		7.627	Μ/Δ	237.466	Επιβεβαιώνω	15.303
Διερεύνηση επιπέδων ηχητικής έντασης και συχνοτικού περιεχομένου εμφάνισης ακουστικής δυσφορίας, σε ημικρανικούς ακροατές με υπερευαισθησία ήχου	2021-01-15 21:56:00	'Εχω διαβάσει το έντυπο πληροφόρησης συμμετεχόντων και θέλω να προχωρήσω στη μελέτη	1.979	'Εχω διαβάσει προσεκτικά και συμφωνώ με όλες τις παραπάνω δηλώσεις	4.164	Ναι	4.205	Όχι, δεν έχω διαγνωστεί και δεν αντιμετωπίζω απώλεια ακοής.	4.62		23.116	45-64	4.446	Θηλυκό	3.249	Ναι	3.6	Ναι, έχω διαγνωστεί ή αντιμετωπίζω ημικρανίες.	4.635	Ναι	3.594	Ναι	4.737	Vivinor, 5 htp	24.266	Ναι	6.477	Χρόνια	7.055	Δεξί αυτί	6.926	Ναι	4.062	Πριν από μια ημικρανία	5.546	Μωρό που κλαίει / παιδιά που φωνάζουν,Πλήθη / μεγάλες συγκεντρώσεις,Πιάτα που στοιβάζονται,Φωνές υψηλής συχνότητας / κραυγές,Μουσική,Ηλεκτρικά εργαλεία,Εστιατόρια,Αθλητικές εκδηλώσεις,Κουδούνισμα τηλεφώνου,Τηλεόραση / ραδιόφωνο,Ηλεκτρική σκούπα,Σφυρίχτρα / κόρνα/ σειρήνα	19.678	10	7.528	90/100	13.305	Όχι, δεν αντιμετωπίζω ημικρανία ή αύρα αυτήν τη στιγμή	15.672		3.989	Sony	108.308	Επιβεβαιώνω	5.041
Διερεύνηση επιπέδων ηχητικής έντασης και συχνοτικού περιεχομένου εμφάνισης ακουστικής δυσφορίας, σε ημικρανικούς ακροατές με υπερευαισθησία ήχου	2021-01-15 21:12:42	'Εχω διαβάσει το έντυπο πληροφόρησης συμμετεχόντων και θέλω να προχωρήσω στη μελέτη	3.768	'Εχω διαβάσει προσεκτικά και συμφωνώ με όλες τις παραπάνω δηλώσεις	15.425	Ναι	10.361	Όχι, δεν έχω διαγνωστεί και δεν αντιμετωπίζω απώλεια ακοής.	14.942		30.145	25-44	6.559	Θηλυκό	4.661	Ναι	5.505	Ναι, έχω διαγνωστεί ή αντιμετωπίζω ημικρανίες.	6.688	Ναι	5.135	Ναι	6.773	Vivinor	9.262	Ναι	14.647	Χρόνια	7.463	Και τα δύο αυτιά	6.034	Ναι	10.476	Κατά τη διάρκεια της ημικρανίας	7.753	Μουσική,Τηλεόραση / ραδιόφωνο,Πλήθη / μεγάλες συγκεντρώσεις	31.534	Ένα 3μερο το μήνα	20.965	Πλέον λιγότερο από 80	19.742	Όχι, δεν αντιμετωπίζω ημικρανία ή αύρα αυτήν τη στιγμή	6.761		7.01	Μ/Δ	153.421	Επιβεβαιώνω	12.413
Διερεύνηση επιπέδων ηχητικής έντασης και συχνοτικού περιεχομένου εμφάνισης ακουστικής δυσφορίας, σε ημικρανικούς ακροατές με υπερευαισθησία ήχου	2021-01-15 20:32:42	'Εχω διαβάσει το έντυπο πληροφόρησης συμμετεχόντων και θέλω να προχωρήσω στη μελέτη	3.396	'Εχω διαβάσει προσεκτικά και συμφωνώ με όλες τις παραπάνω δηλώσεις	5.721	Ναι	4.111	Όχι, δεν έχω διαγνωστεί και δεν αντιμετωπίζω απώλεια ακοής.	4.347		16.169	25-44	4.159	Θηλυκό	4.148	Ναι	4.344	Ναι, έχω διαγνωστεί ή αντιμετωπίζω ημικρανίες.	3.934	Ναι	4.382	Οχι	4.161		0	Ναι	None	Χρόνια	7.582	Και τα δύο αυτιά	10.035	Ναι	9.101	Κατά τη διάρκεια της ημικρανίας	7.833	Φωνές υψηλής συχνότητας / κραυγές,Μουσική,Ηλεκτρικά εργαλεία,Κουδούνισμα τηλεφώνου,Τηλεόραση / ραδιόφωνο	24.214	8-10	25.816	80	14.16	Όχι, δεν αντιμετωπίζω ημικρανία ή αύρα αυτήν τη στιγμή	14.705		7.629	Δεν γνωριζω	90.137	Επιβεβαιώνω	14.074
Διερεύνηση επιπέδων ηχητικής έντασης και συχνοτικού περιεχομένου εμφάνισης ακουστικής δυσφορίας, σε ημικρανικούς ακροατές με υπερευαισθησία ήχου	2021-01-15 20:27:10	'Εχω διαβάσει το έντυπο πληροφόρησης συμμετεχόντων και θέλω να προχωρήσω στη μελέτη	4.813	'Εχω διαβάσει προσεκτικά και συμφωνώ με όλες τις παραπάνω δηλώσεις	60.272	Ναι	9.534	Όχι, δεν έχω διαγνωστεί και δεν αντιμετωπίζω απώλεια ακοής.	4.784		12.278	25-44	5.822	Θηλυκό	4.531	Ναι	3.919	Ναι, έχω διαγνωστεί ή αντιμετωπίζω ημικρανίες.	5.994	Ναι	4.329	Ναι	4.997	Sibelium, migralin, algofren	110.252	Ναι	9.801	Χρόνια	6.236	Και τα δύο αυτιά	5.614	Όχι	24.624	Πριν από μια ημικρανία,Κατά τη διάρκεια της ημικρανίας,Μετά από ημικρανία	14.279	Μωρό που κλαίει / παιδιά που φωνάζουν,Ηλεκτρικά εργαλεία,Τηλεόραση / ραδιόφωνο	36.66	1-2	8.457	50-80	18.143	Όχι, δεν αντιμετωπίζω ημικρανία ή αύρα αυτήν τη στιγμή	11.552		5.337	Μ/Δ	127.536	Επιβεβαιώνω	12.098
Διερεύνηση επιπέδων ηχητικής έντασης και συχνοτικού περιεχομένου εμφάνισης ακουστικής δυσφορίας, σε ημικρανικούς ακροατές με υπερευαισθησία ήχου	2021-01-15 20:01:52	'Εχω διαβάσει το έντυπο πληροφόρησης συμμετεχόντων και θέλω να προχωρήσω στη μελέτη	4.028	'Εχω διαβάσει προσεκτικά και συμφωνώ με όλες τις παραπάνω δηλώσεις	10.984	Ναι	4.095	Όχι, δεν έχω διαγνωστεί και δεν αντιμετωπίζω απώλεια ακοής.	6.507		10.85	25-44	3.481	Θηλυκό	3.002	Ναι	3.298	Ναι, έχω διαγνωστεί ή αντιμετωπίζω ημικρανίες.	4.555	Ναι	3.146	Ναι	4.002	indersl	27.733	Ναι	8.011	Χρόνια	4.441	Δεξί αυτί	5.918	Ναι	4.337	Κατά τη διάρκεια της ημικρανίας	6.437	Μωρό που κλαίει / παιδιά που φωνάζουν,Φωνές υψηλής συχνότητας / κραυγές,Μουσική,Ηλεκτρικά εργαλεία,Τηλεόραση / ραδιόφωνο	21.523	6	9.088	70	10.264	Ναι, αντιμετωπίζω ημικρανία αυτή τη στιγμή	5.553		5.114	sony	42.857	Επιβεβαιώνω	6.704
Διερεύνηση επιπέδων ηχητικής έντασης και συχνοτικού περιεχομένου εμφάνισης ακουστικής δυσφορίας, σε ημικρανικούς ακροατές με υπερευαισθησία ήχου	2021-01-15 18:30:37	'Εχω διαβάσει το έντυπο πληροφόρησης συμμετεχόντων και θέλω να προχωρήσω στη μελέτη	2.885	'Εχω διαβάσει προσεκτικά και συμφωνώ με όλες τις παραπάνω δηλώσεις	40.724	Ναι	5.274	Όχι, δεν έχω διαγνωστεί και δεν αντιμετωπίζω απώλεια ακοής.	9.274		25.139	25-44	5.468	Θηλυκό	4.377	Ναι	3.328	Ναι, έχω διαγνωστεί ή αντιμετωπίζω ημικρανίες.	4.568	Ναι	4.408	Ναι	5.17	Sibelium και relpax	25.289	Ναι	20.645	Μήνες	7.949	Και τα δύο αυτιά	5.139	Ναι	4.278	Κατά τη διάρκεια της ημικρανίας	5.593	Πιάτα που στοιβάζονται,Σκυλί που γαβγίζει,Κουδούνισμα τηλεφώνου,Ηλεκτρική σκούπα,Φωνές υψηλής συχνότητας / κραυγές	23.454	12	20.878	90	15.118	Όχι, δεν αντιμετωπίζω ημικρανία ή αύρα αυτήν τη στιγμή	6.913		10.855	Iluv	112.422	Επιβεβαιώνω	11.619
Διερεύνηση επιπέδων ηχητικής έντασης και συχνοτικού περιεχομένου εμφάνισης ακουστικής δυσφορίας, σε ημικρανικούς ακροατές με υπερευαισθησία ήχου	2021-01-15 17:52:02	'Εχω διαβάσει το έντυπο πληροφόρησης συμμετεχόντων και θέλω να προχωρήσω στη μελέτη	7.594	'Εχω διαβάσει προσεκτικά και συμφωνώ με όλες τις παραπάνω δηλώσεις	53.325	Ναι	9.164	Όχι, δεν έχω διαγνωστεί και δεν αντιμετωπίζω απώλεια ακοής.	6.38		27.537	25-44	7.067	Θηλυκό	4.007	Ναι	4.044	Ναι, έχω διαγνωστεί ή αντιμετωπίζω ημικρανίες.	6.742	Ναι	4.714	Ναι	4.071	xeforapid 8mg&relpax	89.576	Ναι	12.494	Χρόνια	11.094	Και τα δύο αυτιά	16.673	Ναι	5.457	Κατά τη διάρκεια της ημικρανίας	10.672	Μωρό που κλαίει / παιδιά που φωνάζουν,Πλήθη / μεγάλες συγκεντρώσεις,Φωνές υψηλής συχνότητας / κραυγές,Μουσική,Ηλεκτρικά εργαλεία,Τηλεόραση / ραδιόφωνο,Ηλεκτρική σκούπα,Σφυρίχτρα / κόρνα/ σειρήνα,Αθλητικές εκδηλώσεις	51.356	20	21.264	80	11.904	Ναι, αντιμετωπίζω ημικρανία αυτή τη στιγμή	18.534		18.636	Μ/Δ	144.979	Επιβεβαιώνω	29.643
Διερεύνηση επιπέδων ηχητικής έντασης και συχνοτικού περιεχομένου εμφάνισης ακουστικής δυσφορίας, σε ημικρανικούς ακροατές με υπερευαισθησία ήχου	2021-01-15 16:54:47	'Εχω διαβάσει το έντυπο πληροφόρησης συμμετεχόντων και θέλω να προχωρήσω στη μελέτη	5.098	'Εχω διαβάσει προσεκτικά και συμφωνώ με όλες τις παραπάνω δηλώσεις	14.568	Ναι	11.85	Όχι, δεν έχω διαγνωστεί και δεν αντιμετωπίζω απώλεια ακοής.	5.858		23.452	18-24	8.807	Θηλυκό	4.464	Ναι	5.561	Ναι, έχω διαγνωστεί ή αντιμετωπίζω ημικρανίες.	6.175	Ναι	5.262	Οχι	6.879		0	Ναι	None	Χρόνια	12.433	Και τα δύο αυτιά	8.77	Ναι	5.94	Κατά τη διάρκεια της ημικρανίας	10.648	Μωρό που κλαίει / παιδιά που φωνάζουν,Πλήθη / μεγάλες συγκεντρώσεις,Μουσική,Τηλεόραση / ραδιόφωνο	26.359	3	7.573	9	8.057	Όχι, δεν αντιμετωπίζω ημικρανία ή αύρα αυτήν τη στιγμή	10.873		8.302	samsung	182.783	Επιβεβαιώνω	15.8
Διερεύνηση επιπέδων ηχητικής έντασης και συχνοτικού περιεχομένου εμφάνισης ακουστικής δυσφορίας, σε ημικρανικούς ακροατές με υπερευαισθησία ήχου	2021-01-15 16:54:20	'Εχω διαβάσει το έντυπο πληροφόρησης συμμετεχόντων και θέλω να προχωρήσω στη μελέτη	6.984	'Εχω διαβάσει προσεκτικά και συμφωνώ με όλες τις παραπάνω δηλώσεις	19.73	Ναι	7.198	Όχι, δεν έχω διαγνωστεί και δεν αντιμετωπίζω απώλεια ακοής.	8.409		18.837	45-64	13.55	Θηλυκό	5.776	Ναι	9.513	Ναι, έχω διαγνωστεί ή αντιμετωπίζω ημικρανίες.	8.145	Ναι	8.432	Ναι	12.577	Depakin chrono 500mg /brintellix 1,5των 10 mg το πρωί /stendon 5mg το πρωί 10 mg το Βράδυ Serequel 50 mg το Βράδυ/botox ανά τρίμηνο. Επί πόνου Maxalt imigran Naprosyn imigran ενέσιμο /apotel Voltaren ενέσιμη τάση για εμετό primberan.	402.107	Ναι	14.832	Χρόνια	9.547	Και τα δύο αυτιά	7.689	Ναι	8.153	Κατά τη διάρκεια της ημικρανίας	22.48	Ηλεκτρικά εργαλεία,Πιάτα που στοιβάζονται,Πλήθη / μεγάλες συγκεντρώσεις,Φωνές υψηλής συχνότητας / κραυγές,Μουσική	37.259	12 με 17 το μήνα..	58.18	Με την θεραπεία μου 30 με 40	96.855	Όχι, δεν αντιμετωπίζω ημικρανία ή αύρα αυτήν τη στιγμή	30.511		4.505	Μ/Δ	154.202	Επιβεβαιώνω	17.643
Διερεύνηση επιπέδων ηχητικής έντασης και συχνοτικού περιεχομένου εμφάνισης ακουστικής δυσφορίας, σε ημικρανικούς ακροατές με υπερευαισθησία ήχου	2021-01-15 16:40:48	'Εχω διαβάσει το έντυπο πληροφόρησης συμμετεχόντων και θέλω να προχωρήσω στη μελέτη	9.395	'Εχω διαβάσει προσεκτικά και συμφωνώ με όλες τις παραπάνω δηλώσεις	12.582	Ναι	9.836	Ναι, έχω διαγνωστεί ή αντιμετωπίζω απώλεια ακοής.	9.798		0		0		0		0		0		0		0		0		0		0		0		0		0		0		0		0		0		0		0		0
Διερεύνηση επιπέδων ηχητικής έντασης και συχνοτικού περιεχομένου εμφάνισης ακουστικής δυσφορίας, σε ημικρανικούς ακροατές με υπερευαισθησία ήχου	2021-01-15 16:32:14	'Εχω διαβάσει το έντυπο πληροφόρησης συμμετεχόντων και θέλω να προχωρήσω στη μελέτη	5.15	'Εχω διαβάσει προσεκτικά και συμφωνώ με όλες τις παραπάνω δηλώσεις	8.512	Ναι	5.068	Όχι, δεν έχω διαγνωστεί και δεν αντιμετωπίζω απώλεια ακοής.	4.095		2.843	25-44	5.417	Θηλυκό	3.018	Ναι	6.872	Ναι, έχω διαγνωστεί ή αντιμετωπίζω ημικρανίες.	5.916	Ναι	3.621	Ναι	4.462	Sibelium tooamac stelminal cymbalta entact inderal Botox Effexor	76.625	Ναι	8.597	Χρόνια	4.829	Και τα δύο αυτιά	3.977	Ναι	4.12	Πριν από μια ημικρανία,Κατά τη διάρκεια της ημικρανίας	7.827	Πλήθη / μεγάλες συγκεντρώσεις,Ηλεκτρικά εργαλεία	23.532	6	10.279	90	7.833	Ναι, αντιμετωπίζω ημικρανία αυτή τη στιγμή	6.002		2.429	Sony	62.902	Επιβεβαιώνω	3.803
Διερεύνηση επιπέδων ηχητικής έντασης και συχνοτικού περιεχομένου εμφάνισης ακουστικής δυσφορίας, σε ημικρανικούς ακροατές με υπερευαισθησία ήχου	2021-01-15 16:17:07	'Εχω διαβάσει το έντυπο πληροφόρησης συμμετεχόντων και θέλω να προχωρήσω στη μελέτη	103.746	'Εχω διαβάσει προσεκτικά και συμφωνώ με όλες τις παραπάνω δηλώσεις	8.853	Ναι	10.327	Όχι, δεν έχω διαγνωστεί και δεν αντιμετωπίζω απώλεια ακοής.	6.804		51.827	25-44	33.081	Θηλυκό	3.519	Ναι	3.448	Ναι, έχω διαγνωστεί ή αντιμετωπίζω ημικρανίες.	11.784	Ναι	4.03	Ναι	4.671	Maxalt	9.049	Ναι	6.424	Χρόνια	7.631	Και τα δύο αυτιά	50.699	Ναι	4.087	Κατά τη διάρκεια της ημικρανίας	13.191	Μωρό που κλαίει / παιδιά που φωνάζουν,Πλήθη / μεγάλες συγκεντρώσεις,Πιάτα που στοιβάζονται,Φωνές υψηλής συχνότητας / κραυγές,Μουσική,Τηλεόραση / ραδιόφωνο,Σφυρίχτρα / κόρνα/ σειρήνα,Ηλεκτρικά εργαλεία	26.372	4	5.719	80	14.795	Όχι, δεν αντιμετωπίζω ημικρανία ή αύρα αυτήν τη στιγμή	10.667		3.741	Akg	69.28	Επιβεβαιώνω	8.612
Διερεύνηση επιπέδων ηχητικής έντασης και συχνοτικού περιεχομένου εμφάνισης ακουστικής δυσφορίας, σε ημικρανικούς ακροατές με υπερευαισθησία ήχου	2021-01-15 16:05:47	'Εχω διαβάσει το έντυπο πληροφόρησης συμμετεχόντων και θέλω να προχωρήσω στη μελέτη	8.466	'Εχω διαβάσει προσεκτικά και συμφωνώ με όλες τις παραπάνω δηλώσεις	44.032	Ναι	5.912	Όχι, δεν έχω διαγνωστεί και δεν αντιμετωπίζω απώλεια ακοής.	3.807		23.975	25-44	7.418	Θηλυκό	2.899	Ναι	5.44	Ναι, έχω διαγνωστεί ή αντιμετωπίζω ημικρανίες.	9.267	Ναι	3.671	Ναι	4.183	Aimovig	24.155	Ναι	11.642	Χρόνια	7.219	Και τα δύο αυτιά	6.21	Ναι	3.8	Πριν από μια ημικρανία,Κατά τη διάρκεια της ημικρανίας	10.274	Μουσική,Μωρό που κλαίει / παιδιά που φωνάζουν,Πλήθη / μεγάλες συγκεντρώσεις	23.356	10	7.105	5	6.875	Όχι, δεν αντιμετωπίζω ημικρανία ή αύρα αυτήν τη στιγμή	15.194		2.435	Razer kraken analogue	134.226	Επιβεβαιώνω	18.866
Διερεύνηση επιπέδων ηχητικής έντασης και συχνοτικού περιεχομένου εμφάνισης ακουστικής δυσφορίας, σε ημικρανικούς ακροατές με υπερευαισθησία ήχου	2021-01-15 15:48:49	'Εχω διαβάσει το έντυπο πληροφόρησης συμμετεχόντων και θέλω να προχωρήσω στη μελέτη	4.006	'Εχω διαβάσει προσεκτικά και συμφωνώ με όλες τις παραπάνω δηλώσεις	9.764	Ναι	4.903	Όχι, δεν έχω διαγνωστεί και δεν αντιμετωπίζω απώλεια ακοής.	5.728		8.672	25-44	4.872	Θηλυκό	2.753	Ναι	5.791	Ναι, έχω διαγνωστεί ή αντιμετωπίζω ημικρανίες.	5.954	Ναι	4.84	Ναι	4.894	Rizatriptan opipramol και μαγνήσιο	35.123	Ναι	8.519	Χρόνια	6.083	Και τα δύο αυτιά	6.745	Ναι	9.313	Πριν από μια ημικρανία,Κατά τη διάρκεια της ημικρανίας	14.757	Πλήθη / μεγάλες συγκεντρώσεις,Πιάτα που στοιβάζονται,Φωνές υψηλής συχνότητας / κραυγές,Μουσική,Ηλεκτρικά εργαλεία,Τηλεόραση / ραδιόφωνο,Ηλεκτρική σκούπα,Σφυρίχτρα / κόρνα/ σειρήνα	32.351	5	15.599	80	23.872	Όχι, δεν αντιμετωπίζω ημικρανία ή αύρα αυτήν τη στιγμή	11.498		10.566	Huawei p30	203.273	Επιβεβαιώνω	5.294
Διερεύνηση επιπέδων ηχητικής έντασης και συχνοτικού περιεχομένου εμφάνισης ακουστικής δυσφορίας, σε ημικρανικούς ακροατές με υπερευαισθησία ήχου	2021-01-15 15:38:28	'Εχω διαβάσει το έντυπο πληροφόρησης συμμετεχόντων και θέλω να προχωρήσω στη μελέτη	3.645	'Εχω διαβάσει προσεκτικά και συμφωνώ με όλες τις παραπάνω δηλώσεις	21.999	Ναι	3.718	Όχι, δεν έχω διαγνωστεί και δεν αντιμετωπίζω απώλεια ακοής.	15.712		109.177	45-64	5.791	Θηλυκό	3.516	Ναι	4.599	Ναι, έχω διαγνωστεί ή αντιμετωπίζω ημικρανίες.	7.554	Ναι	4.626	Ναι	5.56	Maxalt	23.894	Ναι	9.141	Χρόνια	11.252	Δεξί αυτί	7.632	Ναι	6.783	Κατά τη διάρκεια της ημικρανίας	6.94	Τηλεόραση / ραδιόφωνο	16.054	5	6.638	90	8.7	Όχι, δεν αντιμετωπίζω ημικρανία ή αύρα αυτήν τη στιγμή	12.94		123.601	Samsung	28.108	Επιβεβαιώνω	14.127
Διερεύνηση επιπέδων ηχητικής έντασης και συχνοτικού περιεχομένου εμφάνισης ακουστικής δυσφορίας, σε ημικρανικούς ακροατές με υπερευαισθησία ήχου	2021-01-15 15:31:43	'Εχω διαβάσει το έντυπο πληροφόρησης συμμετεχόντων και θέλω να προχωρήσω στη μελέτη	3.048	'Εχω διαβάσει προσεκτικά και συμφωνώ με όλες τις παραπάνω δηλώσεις	13.42	Ναι	16.275	Όχι, δεν έχω διαγνωστεί και δεν αντιμετωπίζω απώλεια ακοής.	7.397		37.341	45-64	4.134	Θηλυκό	3.374	Ναι	4.656	Ναι, έχω διαγνωστεί ή αντιμετωπίζω ημικρανίες.	10.617	Ναι	4.287	Ναι	5.2	Vivinor	26.842	Ναι	19.34	Μέρες	7.933	Και τα δύο αυτιά	8.903	Ναι	6	Κατά τη διάρκεια της ημικρανίας	6.53	Πλήθη / μεγάλες συγκεντρώσεις,Σκυλί που γαβγίζει,Μουσική,Κουδούνισμα τηλεφώνου,Τηλεόραση / ραδιόφωνο,Ηλεκτρική σκούπα	20.2	3	7.248	80	10.718	Ναι, αντιμετωπίζω ημικρανία αυτή τη στιγμή	8.055		6.232	Μ/Δ	135.713	Επιβεβαιώνω	6.64
Διερεύνηση επιπέδων ηχητικής έντασης και συχνοτικού περιεχομένου εμφάνισης ακουστικής δυσφορίας, σε ημικρανικούς ακροατές με υπερευαισθησία ήχου	2021-01-15 15:20:11	'Εχω διαβάσει το έντυπο πληροφόρησης συμμετεχόντων και θέλω να προχωρήσω στη μελέτη	5.458	'Εχω διαβάσει προσεκτικά και συμφωνώ με όλες τις παραπάνω δηλώσεις	12.801	Ναι	3.678	Όχι, δεν έχω διαγνωστεί και δεν αντιμετωπίζω απώλεια ακοής.	14.005		32.255	25-44	4.938	Θηλυκό	2.451	Ναι	4.305	Ναι, έχω διαγνωστεί ή αντιμετωπίζω ημικρανίες.	7.55	Ναι	3.921	Ναι	5.306	Imigran , botox	17.157	Ναι	10.654	Μέρες	7.914	Και τα δύο αυτιά	7.091	Ναι	5.207	Πριν από μια ημικρανία,Κατά τη διάρκεια της ημικρανίας	8.944	Μωρό που κλαίει / παιδιά που φωνάζουν,Πλήθη / μεγάλες συγκεντρώσεις,Μουσική,Φωνές υψηλής συχνότητας / κραυγές	25.904	Συνεχεια	11.797	85	10.537	Όχι, δεν αντιμετωπίζω ημικρανία ή αύρα αυτήν τη στιγμή	15.495		2.227	Samsung	173.734	Επιβεβαιώνω	4.417
Διερεύνηση επιπέδων ηχητικής έντασης και συχνοτικού περιεχομένου εμφάνισης ακουστικής δυσφορίας, σε ημικρανικούς ακροατές με υπερευαισθησία ήχου	2021-01-15 15:19:11	'Εχω διαβάσει το έντυπο πληροφόρησης συμμετεχόντων και θέλω να προχωρήσω στη μελέτη	3.811	'Εχω διαβάσει προσεκτικά και συμφωνώ με όλες τις παραπάνω δηλώσεις	7.947	Ναι	10.661	Ναι, έχω διαγνωστεί ή αντιμετωπίζω απώλεια ακοής.	10.805		0		0		0		0		0		0		0		0		0		0		0		0		0		0		0		0		0		0		0		0
Διερεύνηση επιπέδων ηχητικής έντασης και συχνοτικού περιεχομένου εμφάνισης ακουστικής δυσφορίας, σε ημικρανικούς ακροατές με υπερευαισθησία ήχου	2021-01-15 15:07:37	'Εχω διαβάσει το έντυπο πληροφόρησης συμμετεχόντων και θέλω να προχωρήσω στη μελέτη	3.75	'Εχω διαβάσει προσεκτικά και συμφωνώ με όλες τις παραπάνω δηλώσεις	6.187	Ναι	4.531	Ναι, έχω διαγνωστεί ή αντιμετωπίζω απώλεια ακοής.	6.568		0		0		0		0		0		0		0		0		0		0		0		0		0		0		0		0		0		0		0		0
[truncated: 62 more columns]

## Sheet: Prolific Raw Data
Name	Date	Please enter your Prolific ID in the box below:	Time (s)	Before you proceed follow the link below to view and download the participant information sheet. Please take the time to review the information carefully, you may keep a copy of the document for your records. \ Click on the link to read the document: [Li	Time (s)2	**Title of Research Study:** Investigation of frequency-specific loudness discomfort levels, in listeners with migraine-related hypersensitivity to sound. **Principal Investigator:** Joshua D.Reiss \ **Queen Mary Ethics of Research Committee Ref**: QMER	Time (s)3	Are you 18 years old or older? (**Notice**: *this study is targeted towards participants over 18, if you are less than 18 years old, thank you for your interest but you are not eligible for this study*)	Time (s)4	Have you ever been diagnosed with or experience any form of hearing loss? (**Notice**: *This study is targeted towards participants with **no** prior diagnosis or experience of hearing loss, if you are experiencing hearing loss thank you for your interes	Time (s)5	Please select your age group:	Time (s)6	Please select your sex:	Time (s)7	Have you ever been diagnosed with or experience any form of migraine?	Time (s)8	Have you ever received a medical diagnosis for your migraines?	Time (s)9	Do you receive any medication for your migraine (prophylactic or on symptomatic)?	Time (s)10	Please write down the name of the medication you are receiving in the box below. (If not available please write "N/A")	Time (s)11	You have reported experiencing and/or being diagnosed with migraines. Does the following statement apply to you? Sounds that others believe are moderately loud are too loud to me.	Time (s)12	How long have you noticed this phenomenon?	Time (s)13	Which ear(s) seems to be affected by this phenomenon:	Time (s)14	Does this phenomenon appear to coincide with your migraines?	Time (s)15	When does this phenomenon occur (select all that apply)	Time (s)16	Which of the following sounds or events are often too loud for you (select all that apply)?	Time (s)17	How often do you experience migraines?	Time (s)18	Rate the severity of your migraines on a scale of 0 to 100.	Time (s)19	Are you experiencing a migraine or an aura (*sensory disturbances that happen shortly before a migraine*) right now?	Time (s)20	Thank you for completing the questionnaire. The next section of this study included the listening test. Please have your headphones ready for use.	Time (s)21	Calibration for hardware volume	Time (s)22	I confirm that I followed the calibration process as instructed and that the listening levels on my computer are **not** extremely loud or uncomfortable. I confirm that I will **not** perform any further adjustments to the master volume of my computer for	Time (s)23	Stereo Check	Time (s)24
Frequency-specific loudness discomfort levels, in listeners with migraine-related hypersensitivity to sound	2021-05-19 15:58:05		20.917	I have read the participant information sheet and wish to continue	3.021	I have carefully read and agree to all of the above statements	4.921	Yes	5.092	No, I have not been diagnosed with and I am not experiencing hearing loss.	4.042	18-24	2.484	Female	4.593	No, I have not been diagnosed with and I am not experiencing migraines.	3.451		0		0		0		0		0		0		0		0		0		0		0		0		None	airpods	58.341	I confirm	2.491	Both earphones	9.291
Frequency-specific loudness discomfort levels, in listeners with migraine-related hypersensitivity to sound	2021-05-19 15:08:19		3.929	I have read the participant information sheet and wish to continue	12.333	I have carefully read and agree to all of the above statements	11.753	Yes	10.555	No, I have not been diagnosed with and I am not experiencing hearing loss.	14.262	18-24	5.409	Female	4.751	No, I have not been diagnosed with and I am not experiencing migraines.	5.58		0		0		0		0		0		0		0		0		0		0		0		0		None	N/A	90.147	I confirm	17.667	Both earphones	32.285
Frequency-specific loudness discomfort levels, in listeners with migraine-related hypersensitivity to sound	2021-05-19 15:07:48		12.641	I have read the participant information sheet and wish to continue	3.966	I have carefully read and agree to all of the above statements	10.044	Yes	7.001	No, I have not been diagnosed with and I am not experiencing hearing loss.	6.786	18-24	5.194	Female	6.048	Yes, I have been diagnosed with or I am experiencing migraines.	5.549	No	6.078	No	5.046		0	Yes	None	Months	8.14	Right ear	7.079	Yes	4.87	During a migraine	7.668	Dishes being stacked,High pitch voices/screaming,TV/radio,Restaurants,Music ,Crowds/large gatherings,Dog barking	28.109	once a week	17.297	80	6.256	No, I am not experiencing a migraine or an aura right now	7.884		2.869	samsung	47.633	I confirm	5.342	Both earphones	37.649
Frequency-specific loudness discomfort levels, in listeners with migraine-related hypersensitivity to sound	2021-05-19 15:06:46		9.409	I have read the participant information sheet and wish to continue	69.448	I have carefully read and agree to all of the above statements	18.294	Yes	5.759	No, I have not been diagnosed with and I am not experiencing hearing loss.	8.143	18-24	4.183	Female	3.369	No, I have not been diagnosed with and I am not experiencing migraines.	3.848		0		0		0		0		0		0		0		0		0		0		0		0		None	N/A	110.959	I confirm	3.581	Both earphones	16.681
Frequency-specific loudness discomfort levels, in listeners with migraine-related hypersensitivity to sound	2021-05-19 15:00:18		8.521	I have read the participant information sheet and wish to continue	2.143	I have carefully read and agree to all of the above statements	4.154	Yes	3.861	No, I have not been diagnosed with and I am not experiencing hearing loss.	6.046	18-24	2.687	Female	2.143	No, I have not been diagnosed with and I am not experiencing migraines.	5.217		0		0		0		0		0		0		0		0		0		0		0		0		None	razer kraken	95.154	I confirm	5.061	Both earphones	20.862
Frequency-specific loudness discomfort levels, in listeners with migraine-related hypersensitivity to sound	2021-05-19 14:43:30		10.638	I have read the participant information sheet and wish to continue	5.089	I have carefully read and agree to all of the above statements	28.557	Yes	12.192	No, I have not been diagnosed with and I am not experiencing hearing loss.	22.087	25-44	5.708	Female	5.601	No, I have not been diagnosed with and I am not experiencing migraines.	13.011		0		0		0		0		0		0		0		0		0		0		0		0		None	Samsung headphones	183.39	I confirm	18.274	Both earphones	44.563
Frequency-specific loudness discomfort levels, in listeners with migraine-related hypersensitivity to sound	2021-05-19 14:35:24		71.819	I have read the participant information sheet and wish to continue	3.527	I have carefully read and agree to all of the above statements	5.153	Yes	3.782	No, I have not been diagnosed with and I am not experiencing hearing loss.	3.016	25-44	4.329	Female	2.911	No, I have not been diagnosed with and I am not experiencing migraines.	2.986		0		0		0		0		0		0		0		0		0		0		0		0		None	sony	27.859	I confirm	3.201	Both earphones	14.215
Frequency-specific loudness discomfort levels, in listeners with migraine-related hypersensitivity to sound	2021-05-19 14:34:42		26.408	I have read the participant information sheet and wish to continue	432.54	I have carefully read and agree to all of the above statements	100.367	Yes	20.542	No, I have not been diagnosed with and I am not experiencing hearing loss.	35.556	25-44	22.251	Female	7.555	No, I have not been diagnosed with and I am not experiencing migraines.	7.048		0		0		0		0		0		0		0		0		0		0		0		0		None	N/A	246.128	I confirm	18.07	Both earphones	25.632
Frequency-specific loudness discomfort levels, in listeners with migraine-related hypersensitivity to sound	2021-05-19 14:24:32		10.286	I have read the participant information sheet and wish to continue	3.729	I have carefully read and agree to all of the above statements	32.511	Yes	10.393	No, I have not been diagnosed with and I am not experiencing hearing loss.	5.092	25-44	3.61	Female	8.618	No, I have not been diagnosed with and I am not experiencing migraines.	7.091		0		0		0		0		0		0		0		0		0		0		0		0		None	mi true xiaomi headphones	172.295	I confirm	10.07	Both earphones	102.376
Frequency-specific loudness discomfort levels, in listeners with migraine-related hypersensitivity to sound	2021-05-19 14:21:05		8.583	I have read the participant information sheet and wish to continue	42.512	I have carefully read and agree to all of the above statements	36.327	Yes	9.273	No, I have not been diagnosed with and I am not experiencing hearing loss.	8.119	18-24	4.2	Female	2.673	No, I have not been diagnosed with and I am not experiencing migraines.	11.321		0		0		0		0		0		0		0		0		0		0		0		0		None	samsung	218.377	I confirm	11.118	Both earphones	40.521
Frequency-specific loudness discomfort levels, in listeners with migraine-related hypersensitivity to sound	2021-05-19 14:19:47		3.57	I have read the participant information sheet and wish to continue	11.47	I have carefully read and agree to all of the above statements	36.826	Yes	2.683	No, I have not been diagnosed with and I am not experiencing hearing loss.	3.932	25-44	2.773	Female	2.492	No, I have not been diagnosed with and I am not experiencing migraines.	2.719		0		0		0		0		0		0		0		0		0		0		0		0		None	Soundcore Air	98.798	I confirm	6.288	Both earphones	23.012
Frequency-specific loudness discomfort levels, in listeners with migraine-related hypersensitivity to sound	2021-05-19 14:19:23		10.335	I have read the participant information sheet and wish to continue	57.528	I have carefully read and agree to all of the above statements	21.169	Yes	11.607	No, I have not been diagnosed with and I am not experiencing hearing loss.	3.672	25-44	3.24	Female	3.04	No, I have not been diagnosed with and I am not experiencing migraines.	4.168		0		0		0		0		0		0		0		0		0		0		0		0		None	KROM	58.027	I confirm	7.117	Both earphones	15.129
Frequency-specific loudness discomfort levels, in listeners with migraine-related hypersensitivity to sound	2021-05-19 14:17:40		11.697	I have read the participant information sheet and wish to continue	32.207	I have carefully read and agree to all of the above statements	35.998	Yes	6.296	No, I have not been diagnosed with and I am not experiencing hearing loss.	7.021	18-24	2.974	Female	2.689	Yes, I have been diagnosed with or I am experiencing migraines.	7.162	No	4.195	No	5.358		0	No	None		0		0		0		0		0	Frequently	None	50	11.314	No, I am not experiencing a migraine or an aura right now	9.489		2.113	Apple	84.181	I confirm	6.542	Both earphones	20.452
Frequency-specific loudness discomfort levels, in listeners with migraine-related hypersensitivity to sound	2021-05-19 14:16:09		7.906	I have read the participant information sheet and wish to continue	4.381	I have carefully read and agree to all of the above statements	4.494	Yes	18.199	No, I have not been diagnosed with and I am not experiencing hearing loss.	43.632	18-24	10.933	Female	2.831	No, I have not been diagnosed with and I am not experiencing migraines.	3.195		0		0		0		0		0		0		0		0		0		0		0		0		None	N/A	91.684	I confirm	22.425	Both earphones	28.819
Frequency-specific loudness discomfort levels, in listeners with migraine-related hypersensitivity to sound	2021-05-19 14:14:32		5.293	I have read the participant information sheet and wish to continue	3.646	I have carefully read and agree to all of the above statements	3.968	Yes	3.001	No, I have not been diagnosed with and I am not experiencing hearing loss.	4.697	18-24	2.818	Female	3.644	No, I have not been diagnosed with and I am not experiencing migraines.	2.923		0		0		0		0		0		0		0		0		0		0		0		0		None	Sony	11.363	I confirm	2.72	Righ earphone only	6.23
Frequency-specific loudness discomfort levels, in listeners with migraine-related hypersensitivity to sound	2021-05-19 14:12:25		3.148	I have read the participant information sheet and wish to continue	2.29	I have carefully read and agree to all of the above statements	15.348	Yes	5.072	No, I have not been diagnosed with and I am not experiencing hearing loss.	6.296	18-24	2.53	Female	2.284	No, I have not been diagnosed with and I am not experiencing migraines.	4.796		0		0		0		0		0		0		0		0		0		0		0		0		None	Sony	74.121	I confirm	11.835	Both earphones	17.958
Frequency-specific loudness discomfort levels, in listeners with migraine-related hypersensitivity to sound	2021-05-19 14:10:31		3.299	I have read the participant information sheet and wish to continue	16.292	I have carefully read and agree to all of the above statements	30.096	Yes	4.819	No, I have not been diagnosed with and I am not experiencing hearing loss.	4.026	25-44	3	Female	2.757	No, I have not been diagnosed with and I am not experiencing migraines.	3.946		0		0		0		0		0		0		0		0		0		0		0		0		None	Airpods Pro	88.721	I confirm	12.342	Both earphones	26.123
Frequency-specific loudness discomfort levels, in listeners with migraine-related hypersensitivity to sound	2021-05-19 14:10:12		3.142	I have read the participant information sheet and wish to continue	2.289	I have carefully read and agree to all of the above statements	11.519	Yes	3.779	No, I have not been diagnosed with and I am not experiencing hearing loss.	3.344	18-24	3.241	Female	2.708	No, I have not been diagnosed with and I am not experiencing migraines.	4.269		0		0		0		0		0		0		0		0		0		0		0		0		None	iphone	77.181	I confirm	6.629	Both earphones	77.416
Frequency-specific loudness discomfort levels, in listeners with migraine-related hypersensitivity to sound	2021-05-19 14:03:22		10.233	I have read the participant information sheet and wish to continue	3.224	I have carefully read and agree to all of the above statements	12.102	Yes	3.961	No, I have not been diagnosed with and I am not experiencing hearing loss.	4.465	18-24	6.06	Female	2.394	Yes, I have been diagnosed with or I am experiencing migraines.	8.397	No	4.102	No	3.441		0	Yes	None	Months	5.351	Both ears	4.36	Yes	3.186	During a migraine	6.121	Baby crying/children squealing,Dishes being stacked,Dog barking,High pitch voices/screaming,Music ,Power tools,TV/radio,Sporting events,Whistle/horn/siren	21.261	Almost every month	15.58	80	7.044	No, I am not experiencing a migraine or an aura right now	8.567		39.351	JBL	48.763	I confirm	6.866	Both earphones	21.038
Frequency-specific loudness discomfort levels, in listeners with migraine-related hypersensitivity to sound	2021-05-19 14:00:08		15.26	I have read the participant information sheet and wish to continue	4.244	I have carefully read and agree to all of the above statements	9.955	Yes	8.875	No, I have not been diagnosed with and I am not experiencing hearing loss.	10.837	18-24	3.274	Female	8.972	No, I have not been diagnosed with and I am not experiencing migraines.	4.262		0		0		0		0		0		0		0		0		0		0		0		0		None	airpods	169.541	I confirm	14.061	Both earphones	35.96
Frequency-specific loudness discomfort levels, in listeners with migraine-related hypersensitivity to sound (Prolific Study)	2021-06-16 13:05:30		5.287	I have read the participant information sheet and wish to continue	28.086	I have carefully read and agree to all of the above statements	4.974	Yes	6.67	No, I have not been diagnosed with and I am not experiencing hearing loss.	10.194	25-44	2.696	Male	2.341	Yes, I have been diagnosed with or I am experiencing migraines.	8.42	No	3.343	No	3.738		0	Yes	None	Years	4.522	Both ears	3.84	No	8.151	During a migraine	8.503	Baby crying/children squealing,Music ,Power tools	20.939	every other week	10.65	60	11.733	No, I am not experiencing a migraine or an aura right now	12.17		3.985	beats by dre	76.494	I confirm	3.648	Both earphones	19.704
Frequency-specific loudness discomfort levels, in listeners with migraine-related hypersensitivity to sound (Prolific Study)	2021-06-15 14:41:21		10.947	I have read the participant information sheet and wish to continue	4.532	I have carefully read and agree to all of the above statements	21.049	Yes	4.702	No, I have not been diagnosed with and I am not experiencing hearing loss.	9.812	25-44	14.523	Male	3.948	Yes, I have been diagnosed with or I am experiencing migraines.	5.244	No	7.457	No	4.444		0	No	None		0		0		0		0		0	once every two months	None	35	9.28	Yes, I am experiencing a migraine right now	16.436		4.871	beyerdynamic dt 990 pro 250 ohm	138.804	I confirm	17.268	Both earphones	19.339
Frequency-specific loudness discomfort levels, in listeners with migraine-related hypersensitivity to sound (Prolific Study)	2021-06-14 17:17:39		3.913	I have read the participant information sheet and wish to continue	4.093	I have carefully read and agree to all of the above statements	26.226	Yes	3.079	No, I have not been diagnosed with and I am not experiencing hearing loss.	2.892	18-24	4.95	Male	1.84	Yes, I have been diagnosed with or I am experiencing migraines.	4.703	No	3.42	Yes	3.183	N/A	9.084	Yes	8.847	Months	5.121	Both ears	2.416	Yes	4.533	Before a migraine	3.686	Baby crying/children squealing,High pitch voices/screaming	25.822	once or twice every 2 weeks	19.687	50	7.874	No, I am not experiencing a migraine or an aura right now	4.139		2.26	hyper x	32.596	I confirm	3.195	Both earphones	13.034
Frequency-specific loudness discomfort levels, in listeners with migraine-related hypersensitivity to sound (Prolific Study)	2021-06-14 12:22:01		3.396	I have read the participant information sheet and wish to continue	1.973	I have carefully read and agree to all of the above statements	5.373	Yes	2.105	No, I have not been diagnosed with and I am not experiencing hearing loss.	5.317	18-24	1.963	Male	1.895	Yes, I have been diagnosed with or I am experiencing migraines.	3.524	No	2.379	No	2.371		0	No	None		0		0		0		0		0	used to be more regularly, but now more intermittently, triggered by various situations. Mainly occur when flying	None	70	3.069	No, I am not experiencing a migraine or an aura right now	4.452		1.838	jabra	42.786	I confirm	4.102	Both earphones	15.852
Frequency-specific loudness discomfort levels, in listeners with migraine-related hypersensitivity to sound (Prolific Study)	2021-06-11 17:09:31		5.133	I have read the participant information sheet and wish to continue	3.87	I have carefully read and agree to all of the above statements	4.871	Yes	10.256	No, I have not been diagnosed with and I am not experiencing hearing loss.	5.574	25-44	3.711	Male	1.923	Yes, I have been diagnosed with or I am experiencing migraines.	3.421	Yes	2.925	Yes	15.544	paramax	32.386	No	11.637		0		0		0		0		0	once a month most of the time. Sometimes more if I'm tired, dehydrated or the weather changes	None	65	7.826	No, I am not experiencing a migraine or an aura right now	5.291		4.918	turtle beach	43.139	I confirm	4.103	Both earphones	25.186
Frequency-specific loudness discomfort levels, in listeners with migraine-related hypersensitivity to sound (Prolific Study)	2021-06-10 21:28:22		23.35	I have read the participant information sheet and wish to continue	3.927	I have carefully read and agree to all of the above statements	6.965	Yes	4.419	No, I have not been diagnosed with and I am not experiencing hearing loss.	9.68	45-64	6.051	Male	3.665	No, I have not been diagnosed with and I am not experiencing migraines.	11.295		0		0		0		0		0		0		0		0		0		0		0		0		None	N/A	56.911	I confirm	8.784	Righ earphone only	19.107
Frequency-specific loudness discomfort levels, in listeners with migraine-related hypersensitivity to sound (Prolific Study)	2021-06-10 09:52:11		8.325	I have read the participant information sheet and wish to continue	5.226	I have carefully read and agree to all of the above statements	133.014	Yes	9.252	No, I have not been diagnosed with and I am not experiencing hearing loss.	4.958	18-24	4.299	Male	3.336	Yes, I have been diagnosed with or I am experiencing migraines.	6.036	No	12.488	Yes	4.785	Unsure	23.488	Yes	11.341	Months	10.632	Right ear	7.885	Yes	7.566	During a migraine,After a migraine	12.615	Baby crying/children squealing,Dishes being stacked,High pitch voices/screaming,Dog barking,Power tools,Telephone ringing,TV/radio,Vacuum cleaner,Whistle/horn/siren	27.283	Everything month	23.288	65	16.325	No, I am not experiencing a migraine or an aura right now	9.368		5.604	Apple	58.148	I confirm	5.231	Both earphones	27.787
Frequency-specific loudness discomfort levels, in listeners with migraine-related hypersensitivity to sound (Prolific Study)	2021-06-09 17:55:46		46.896	I have read the participant information sheet and wish to continue	3.007	I have carefully read and agree to all of the above statements	13.432	Yes	4.389	No, I have not been diagnosed with and I am not experiencing hearing loss.	4.032	25-44	3.426	Male	2.26	Yes, I have been diagnosed with or I am experiencing migraines.	5.194	No	3.918	No	3.599		0	Yes	None	Days	4.067	Right ear	3.489	No	3.863	After a migraine	6.432	Sporting events	8.757	Once a week	10.594	57	4.998	No, I am not experiencing a migraine or an aura right now	4.934		19.988	N/A	48.843	I confirm	7.16	Righ earphone only	19.039
[truncated: 56 more columns]

## Sheet: All Responses
Focus GR Just Audible Levels	Focus UK Just Audible Levels	Focus GR Mildly Uncomfortable Levels	Focus UK Mildly Uncomfortable Levels	Control GR Just Audible Levels	Control UK Just Audible Levels	Control GR Mildly Uncomfortable Levels	Control UK Mildly Uncomfortable Levels
0.41	0.23	0.89	0.92	0.25	0.51	0.8	0.95
0.5	0	0.72	1	0.44	0.5	0.93	1
0.19	0.16	0.71	0.67	0.63	0.61	0.86	1
0.65	0.36	0.85	0.56	0.59	0.66	0.91	0.82
0.7	0.21	0.7	0.54	0.71	0.61	0.83	0.77
0.37	0.55	0.83	0.87	0.61	0.51	0.82	1
0.47	0	0.74	1	0.75	0.63	1	1
0.67	0.21	0.95	0.26	0.4	0.35	0.87	0.88
0.72	0.04	1	0.39	0.66	0.49	0.81	1
0.65	0.32	0.88	0.32	0.23	0.4	0.94	0.73
0.57	1	0.94	1	0.49	0.62	0.8	1
0.52	0.8	0.79	1	0.23	0.36	0.66	0.68
0.5	0.43	0.82	0.64	0.76	0.5	0.93	0.76
0.63	0.78	0.84	0.91	0.65	0.52	1	0.82
0.73	0.58	0.86	0.91	0.86	0.7	0.98	0.88
0.64	0.68	0.83	1	0.79	0.72	0.94	0.91
0.5	0.59	0.6	0.87	0.45	0.38	0.52	0.87
0.66	1	0.9	1	0.59	0.4	1	0.68
0.76	0.43	0.79	0.8	0.27	0.5	0.86	0.91
0.15	0.32	0.78	0.82	0.52	0.5	0.62	0.97
0.64	0	1	1	0.5	0.71	0.73	0.83
0.71	0.21	0.83	0.63	0.39	0.6	0.81	0.73
0.36	0.26	0.55	0.66	0.25	0.5	0.67	1
0.59	0.15	0.95	0.21	0.49	0.57	0.77	1
0.78	0.48	1	0.89	0.44	0.25	0.81	0.68
0.52	1	0.61	1	0.43	0.49	0.84	1
0.64	0.23	1	0.32	0.55	0.38	0.62	0.66
0.67	0.05	1	0.4	0.46	0.48	0.8	0.94
0.35	0.27	0.81	0.66	0.71	0.27	1	0.65
0.6	1	1	1	0.39	0.18	0.93	0.82
0.57	0.77	0.66	0.83	0.51	0.39	0.72	0.9
0.51	0.29	0.66	0.47	0.19	0.69	0.88	0.87
0.61	0.69	1	0.79	0.46	0.66	0.85	0.93
0.29	0.43	0.8	0.96	0.27	0.31	0.71	1
0.4	0.44	0.67	1	0.49	0.3	0.89	0.68
0.31	0.48	0.67	0.74	0.55	0.54	1	1
0.52	0.5	0.76	1	0.73	0.46	0.88	0.96
0.35	0.43	0.59	0.8	0.73	0.62	0.81	0.86
0.27	0.37	0.74	0.8	0.37	0.55	0.53	0.69
0.53	0	0.74	1	0.46	0.47	1	1
0.68	0.2	0.85	0.52	0.29	0.44	0.81	1
0.55	0.18	0.84	0.59	0.46	0.16	0.71	0.58
0.52	0.13	0.56	0.55	0.43	0.39	0.69	1
0.45	0.34	0.81	0.92	0.25	0.33	0.75	0.59
0.41	1	0.76	1	0.15	0.4	0.71	0.91
0.4	0.28	0.72	0.38	0.37	0.15	0.57	0.62
0.44	0.05	0.61	0.38	0.38	0.16	0.71	0.81
0.59	0.25	0.82	0.59	0.37	0.25	0.81	0.89
0.54	1	0.62	1	0.44	0.55	0.61	0.82
0.43	0.61	0.55	0.79	0.42	0.56	0.74	0.89
0.51	0.28	0.77	0.33	0.61	0.42	1	0.89
0.58	0.48	0.74	0.86	0.32	0.27	0.89	0.64
0.5	0.34	0.75	0.85	0.5	0.42	0.82	0.93
0.86	0.52	0.93	1	0.2	0.41	0.93	0.92
0.38	0.49	0.78	0.8	0.36	0.56	0.81	0.82
0.34	0.5	0.51	1	0.23	0.51	0.58	0.66
0.45	0.36	0.75	0.7	0.32	0.56	0.71	1
0.86	0.32	0.88	0.77	0.4	0.44	0.95	0.98
0.4	0.5	0.53	1	0.65	0.17	0.86	0.61
0.65	0.18	1	0.41	0.62	0.36	0.75	1
0.71	0.17	0.89	0.59	0.33	0.34	0.41	0.55
0.39	0.13	0.66	0.51	0.45	0.3	0.89	0.88
0.37	0.36	0.83	0.76	0.22	0.26	0.79	0.71
0.36	1	0.58	1	0.31	0.21	0.74	0.81
0.36	0.29	0.65	0.31	0.43	0.3	0.64	0.9
0.33	0.06	1	0.46	0.31	0.5	0.63	0.87
0.26	0.28	0.75	0.57	0.17	0.51	0.71	0.96
0.47	1	0.7	1	0.4	0.35	0.72	0.89
0.29	0.55	0.53	1	0.41	0.28	0.77	0.63
0.42	0.2	0.79	0.27	0.25	0.51	0.81	0.96
0.33	0.44	0.68	0.7	0.37	0.42	0.56	0.91
0.25	0.39	0.68	0.89	0.32	0.42	0.66	0.74
0.42	0.41	0.67	1	0.62	0.42	1	0.61
0.67	0.46	0.82	0.63	0.26	0.62	0.86	0.85
0.52	0.5	0.88	1	0.5	0.45	0.74	1
0.47	0.37	0.54	0.7	0.15	0.2	0.85	0.56
0.41	0.31	0.62	0.84	0.45	0.37	0.74	1
0.36	0.5	0.7	1	0.25	0.26	0.51	0.52
0.36	0.16	0.7	0.36	0.37	0.28	0.76	0.81
0.34	0.24	0.58	0.5	0.41	0.18	0.91	0.61
0.55	0.11	0.67	0.51	0.67	0.14	0.9	0.69
0.37	0.24	0.54	0.78	0.58	0.28	0.72	0.83
0.48	1	0.59	1	0.39	0.47	0.5	0.69
0.44	0.22	0.71	0.26	0.36	0.39	1	0.96
0.5	0.04	0.64	0.39	0.22	0.36	0.71	0.92
0.68	0.28	0.74	0.61	0.36	0.28	0.61	0.62
0.83	1	0.85	1	0.4	0.5	0.65	0.91
0.37	0.6	0.84	0.86	0.35	0.34	0.55	0.79
0.3	0.12	0.49	0.24	0.16	0.41	0.72	0.71
0.5	0.37	0.72	0.59	0.31	0.43	0.79	0.61
0.7	0.38	0.83	0.96	0.41	0.58	0.8	0.68
0.34	0.38	0.53	0.84	0.23	0.44	0.71	1
0.62	0.41	0.88	0.75	0.37	0.25	0.41	0.64
0.61	0	0.81	1	0.32	0.34	0.68	0.85
0.35	0.31	0.57	0.61	0.55	0.22	1	0.53
0.33	0.23	0.68	0.72	0.33	0.4	0.85	0.77
0.35	0.5	0.49	1	0.44	0.13	0.62	0.57
0.31	0.09	0.46	0.41	0.11	0.18	0.86	0.69
0.41	0.26	0.7	0.51	0.35	0.33	0.77	0.89
0.36	0.12	0.7	0.46	0.23	0.47	0.49	0.82
0.38	0.3	0.58	0.79	0.41	0.37	0.83	0.9
0.19	0.5	0.44	1	0.32	0.29	0.87	0.88
0.45	0.19	0.68	0.29	0.71	0.58	0.87	0.81
0.42	0.05	0.65	0.43	0.57	0.54	0.71	0.93
0.22	0.31	0.55	0.57	0.3	0.41	0.39	0.88
0.39	0.5	0.58	1	0.33	0.43	0.89	0.79
0.55	0.56	0.77	0.92	0.18	0.42	0.71	0.64
0.39	0.18	0.81	0.28	0.33	0.55	0.58	0.83
0.45	0.5	0.45	0.61	0.33	0.48	0.59	0.95
0.42	0.33	0.62	0.87	0.34	0.21	0.5	0.54
0.34	0.32	0.69	0.71	0.15	0.3	0.7	0.91
0.31	0.5	0.76	0.67	0.31	0.18	0.58	0.45
0.34	0.5	0.62	1	0.38	0.38	0.79	0.69
0.53	0.29	0.71	0.6	0.24	0.19	0.76	0.65
0.4	0.34	0.55	0.69	0.36	0.18	0.49	0.83
0.5	0.5	0.6	1	0.31	0.22	0.61	0.91
0.39	0.16	0.73	0.71	0.57	0.33	0.9	0.79
0.49	0.27	0.68	0.61	0.36	0.41	0.81	0.87
0.52	0.08	0.6	0.38	0.44	0.28	0.6	0.86
0.76	0.21	0.81	0.66	0.15	0.56	0.91	0.76
0.43	0.5	0.87	1	0.29	0.5	0.77	0.93
0.29	0.12	0.47	0.24	0.26	0.38	0.53	0.76
0.42	0.05	0.76	0.38	0.44	0.41	0.82	0.76
0.69	0.28	0.8	0.61	0.31	0.41	0.8	0.58
0.36	0.5	0.6	1	0.75	0.36	0.88	0.71
0.59	0.35	0.93	0.82	0.56	0	0.69	0.93
0.56	0.23	0.75	0.27	0.31	0.16	0.4	0.56
0.32	0.54	0.58	0.67	0.31	0.2	0.86	0.76
0.37	0.34	0.77	0.79	0.22	0.16	0.73	0.36
0.28	0.43	0.52	0.72	0.37	0.3	0.56	0.66
0.33	0.5	0.52	0.73	0.31	0.17	0.57	0.68
0.45	0	0.64	1	0.3	0.15	0.49	0.64
0.28	0.39	0.67	0.6	0.15	0.22	0.82	0.86
0.3	0.22	0.53	0.62	0.36	0.37	0.85	0.76
0.12	0.5	0.3	1	0.38	0.24	0.75	0.82
0.4	0.17	0.71	0.7	0.27	0.3	0.71	0.88
0.33	0.21	0.53	0.61	0.31	0.58	0.46	0.82
0.12	0.38	0.56	0.43	0.22	0.43	0.62	0.87
0.42	0.18	0.56	0.64	0.53	0.33	0.83	0.75
0.49	1	0.76	1	0.19	0.5	0.82	0.83
0.35	0.09	0.76	0.1	0.35	0.48	0.51	0.61
0.47	0.05	0.55	0.4	0.08	0.23	0.75	0.8
0.42	0.15	0.56	0.5	0.31	0.08	0.75	0.91
0.36	0.5	0.71	1	0.15	0.17	0.48	0.55
0.21	0.5	0.73	0.76	0.36	0.27	0.81	0.86
0.39	0.08	0.56	0.18	0.3	0.16	0.74	0.43
0.59	0.44	0.73	0.54	0.7	0.26	0.89	0.63
0.28	0.36	0.49	0.72	0.42	0.24	0.61	0.76
0.4	0.39	0.54	0.64	0.31	0.15	0.45	0.96
0.42	0.38	0.63	0.54	0.28	0.28	0.87	0.9
0.46	0.5	0.69	1	0.24	0.41	0.69	0.77
0.41	0.39	0.67	0.61	0.31	0.37	0.65	0.76
0.72	0.25	0.85	0.61	0.34	0.35	0.58	0.85
0.46	0	0.72	1	0.21	0.71	0.73	0.86
0.3	0.16	0.47	0.46	0.14	0.5	0.72	0.97
0.44	0.14	0.76	0.61	0.35	0.3	0.51	0.76
0.5	0.2	0.55	0.36	0.38	0.51	0.64	0.76
0.37	0.21	0.54	0.56	0.31	0.46	0.68	0.61
0.57	0.5	0.9	1	0.24	0.33	0.41	0.91
0.44	0.08	0.66	0.11	0.28	0.43	0.55	0.94
0.28	0.05	0.48	0.38	0.4	0.25	0.74	0.61
0.37	0.2	0.66	0.55	0.24	0.37	0.71	0.89
0.37	0.5	0.48	1	0.36	0.15	0.49	0.41
0.36	0.4	0.52	0.61	0.03	0.29	0.74	0.56
0.41	0.19	0.49	0.2	0.27	0.21	0.67	0.72
0.31	0.36	0.68	0.51	0.18	0.26	0.47	0.61
0.25	0.29	0.61	0.67	0.32	0.25	0.74	0.86
0.25	0.39	0.38	0.66	0.3	0.34	0.71	0.66
0.4	0.29	0.57	0.6	0.65	0.31	0.86	0.77
0.31	0.5	0.54	1	0.36	0.36	0.56	0.8
0.18	0.36	0.54	0.71	0.31	0.84	0.38	1
0.39	0.27	0.57	0.67	0.21	0.5	0.88	0.93
0.53	0	0.68	1	0.26	0.35	0.71	0.76
0.41	0.18	0.73	0.54	0.32	0.43	0.59	0.76
0.41	0.28	0.5	0.61	0.33	0.46	0.58	0.57
0.38	0.11	0.53	0.36	0.4	0.33	0.66	0.86
0.37	0.13	0.75	0.45	0.13	0.42	0.68	0.89
0.21	0.5	0.73	1	0.34	0.3	0.72	0.57
0.38	0.22	0.6	0.22	0.48	0.29	0.79	0.79
0.46	0.35	0.75	0.5	0.31	0.15	0.63	0.31
0.29	0.35	0.44	0.49	0.23	0.36	0.35	0.6
0.29	0.5	0.42	1	0.27	0.21	0.48	0.72
0.4	0.63	0.54	0.71	0.39	0.09	0.79	0.62
0.45	0.23	0.56	0.32	0.23	0.37	0.82	0.91
0.3	0.57	1	0.58	0.36	0.32	0.57	0.61
0.78	0.42	0.91	0.68	0.08	0.29	0.76	0.66
0.42	0.39	0.72	0.63	0.28	0.32	0.69	0.84
0.32	0.35	0.48	0.49	0.14	1	0.39	1
0.43	0.5	0.73	1	0.4	0.7	0.78	0.91
0.54	0.33	0.72	0.6	0.23	0.47	0.76	0.81
0.42	0.14	0.54	0.42	0.6	0.54	0.79	0.71
0.59	0.5	0.9	1	0.32	0.47	0.4	0.54
0.42	0.16	0.71	0.42	0.46	0.71	0.56	0.93
0.28	0.49	0.55	0.66	0.28	0.47	0.91	0.88
0.4	0.31	0.73	0.45	0.26	0.3	0.64	0.5
0.33	0.23	0.43	0.62	0.24	0.36	0.52	0.81
0.32	1	0.55	1	0.26	0.16	0.53	0.4
0.43	0.25	0.54	0.29	0.39	0.35	0.66	0.56
0.25	0.56	0.72	0.7	0.18	0.26	0.62	0.69
0.36	0.33	0.74	0.58	0.4	0.26	0.51	0.59
0.24	0.5	0.26	1	0.36	0.24	0.66	0.89
0.38	0.67	0.52	0.68	0.25	0.31	0.64	0.7
0.26	0.29	0.47	0.34	0.25	0.41	0.28	0.82
0.13	0.51	0.46	0.61	0.37	0.34	0.54	0.76
0.4	0.42	0.6	0.71	0.4	1	0.75	1
0.54	0.52	0.69	0.71	0.33	1	0.77	1
0.4	0.4	0.75	0.63	0.39	0.46	0.56	0.88
0.29	0.5	0.37	1	0.11	0.57	0.75	0.75
0.32	0.33	0.49	0.51	0.29	0.51	0.62	0.58
0.39	0.29	0.75	0.51	0.28	0.56	0.45	0.86
0.24	0.5	0.72	1	0.46	0.43	0.78	0.9
0.27	0.26	0.34	0.64	0.27	0.33	0.68	0.58
0.28	0.48	0.66	0.66	0.63	0.29	0.8	0.8
0.26	0.44	0.39	0.6	0.34	0.34	0.47	0.44
0.31	0.27	0.43	0.49	0.42	0.36	0.51	0.59
0.3	1	0.49	1	0.37	0.3	0.88	0.57
0.41	0.37	0.49	0.38	0.21	0.41	0.55	0.69
0.28	0.08	0.7	0.64	0.16	0.15	0.38	0.77
0.76	0.47	0.86	0.55	0.33	0.43	0.54	0.81
0.45	1	0.73	1	0.36	0.41	0.74	0.66
0.23	1	0.45	1	0.36	0.41	0.69	0.76
0.41	0.32	0.7	0.4	0.38	0.71	0.7	0.86
0.51	0.61	0.61	0.7	0.55	0.43	0.87	0.65
0.36	0.59	0.61	0.8	0.35	0.67	0.62	1
0.59	0.51	0.84	0.72	0.39	0.98	0.51	1
0.35	0.54	0.62	0.69	0.36	0.66	0.6	0.91
0.22	1	0.39	1	0.35	0.56	0.66	0.65
0.39	0.36	0.72	0.56	0.27	0.7	0.7	1
0.16	0.26	0.37	0.52	0.4	0.81	0.56	0.93
0.37	0	0.41	1	0.1	0.76	0.81	0.85
0.57	0.17	0.65	0.55	0.32	0.71	0.62	0.9
0.35	0.41	0.78	0.48	0.54	0.61	0.61	0.76
0.47	0.66	0.75	0.74	0.41	0.3	0.77	0.7
0.21	0.42	0.33	0.54	0.28	0.41	0.75	1
0.38	1	0.58	1	0.71	0.65	0.85	0.99
0.21	0.68	0.33	0.75	0.41	0.46	0.52	0.71
0.13	0.7	0.32	0.8	0.41	0.4	0.51	0.52
0.35	0.43	0.5	0.58	0.38	0.6	0.76	0.8
0.49	1	0.6	1	0.14	0.69	0.57	0.86
0.38	1	0.6	1	0.3	0.62	0.54	0.84
0.34	0.34	0.39	0.38	0.38	0.65	0.57	0.91
0.39	0.58	0.61	0.73	0.45	0.53	0.64	0.7
0.3	0.61	0.75	0.85	0.55	0.3	0.93	0.65
0.28	0.69	0.89	0.81	0.52	0.31	0.7	1
0.19	0.61	0.42	0.76	0.77	0.5	0.92	0.89
0.26	1	0.51	1	0.4	0.38	0.65	0.54
0.27	0.36	0.3	0.58	0.41	0.36	0.56	0.46
0.38	0.61	0.46	0.66	0.39	0.45	0.64	0.82
0.3	0.64	0.46	1	0.52	0.67	0.72	0.83
0.37	0.51	0.42	0.58	0.42	0.5	0.74	0.76
0.21	0.66	0.6	0.91	0.36	0.47	0.57	0.91
0.65	0.47	0.84	0.87	0.11	0.5	0.79	0.66
0.3	0.56	0.69	0.51	0.33	0.26	0.55	0.64
0.16	0.53	0.44	0.93	0.62	0.23	0.66	0.91
0.33	0.53	0.44	0.6	0.62	0.36	0.79	0.95
0.31	0.65	0.48	0.86	0.35	0.36	0.74	0.52
0.47	0.33	0.73	0.72	0.67	0.32	0.79	0.43
0.5	0.46	0.89	0.83	0.43	0.5	0.51	0.76
0.26	0.52	0.52	0.81	0.4	0.74	0.48	0.87
0.2	0.5	0.42	0	0.35	0.48	0.83	0.73
0.28	0.51	0.61	0.76	0.2	0.44	0.57	0.82
0.28	0.3	0.4	0.71	0.33	0.42	0.43	0.65
0.53	0.41	0.54	0.81	0.28	0.21	0.51	0.55
0.45	0.52	0.47	0.88	0.42	0.26	0.6	1
0.43	0.56	0.7	0.65	1	0.4	1	0.97
0.45	0.41	0.72	0.71	0.53	0.44	0.65	0.63
0.17	0.24	0.3	0.63	0.59	0.36	0.78	0.52
0.44	0.56	0.62	0.81	0.53	0.46	0.74	0.74
0.22	0.58	0.39	0.89	0.63	0.61	0.72	0.76
0.15	0.41	0.39	0.56	0.44	0.54	0.69	0.77
0.44	0.33	0.62	0.65	0.59	0.46	0.85	0.76
0.39	0.26	0.57	0.62	0.44	0.4	0.77	0.61
0.38	0.5	0.75	0.83	0.44	0.24	0.62	0.65
0.35	0.56	0.47	0.88	0.24	0.24	0.91	1
0.38	0.39	0.62	0.5	0.5	0.41	0.66	0.97
0.35	0.28	0.82	0.7	0.62	0.39	0.66	0.65
0.41	0.22	0.91	0.57	0.61	0.4	0.76	0.56
0.16	0.36	0.37	0.86	0.44	0.36	0.71	0.55
0.37	0.38	0.52	0.85	0.91	0.66	0.91	0.84
0.23	0.29	0.28	0.54	0.58	0.46	0.58	0.71
0.43	0.32	0.51	0.66	0.48	0.41	0.62	0.81
0.3	0.27	0.47	0.55	0.42	0.33	0.83	0.54
0.44	0.5	0.53	0.96	0.26	0.21	0.53	0.76
0.23	0.41	0.69	0.84	0.33	0.12	0.43	1
0.66	0.31	0.74	0.43	0.45	0.31	0.57	0.9
0.36	0.31	0.68	0.67	0.61	0.39	0.76	0.63
0.16	0.3	0.45	0.53		0.36		0.4
0.29	0.43	0.58	0.78		0.33		0.64
0.33	0.47	0.67	0.88		0.59		0.76
0.46	0.21	0.59	0.52		0.44		0.76
0.56	0.3	0.91	0.63		0.41		0.71
0.33	0.27	0.5	0.51		0.28		0.54
0.23	0.61	0.3	0.78		0.22		0.5
0.25	0.74	0.6	0.92		0.15		1
0.38	0.22	0.46	0.47		0.32		0.92
0.32	0.29	0.46	0.64		0.3		0.52
0.5	0.3	0.57	0.4		0.21		0.4
0.41	0.61	0.71	0.91		0.36		0.61
0.45	0.74	0.56	0.86		0.53		0.66
0.26	0.22	0.35	0.59		0.42		0.68
0.5	0.29	0.59	0.6		0.41		0.72
0.21	0.3	0.3	0.52		0.27		0.47
0.06	0.68	0.28	0.91		0.16		0.51
0.44	0.64	0.52	0.87		0.19		1
0.48	0.39	0.71	0.53		0.31		0.76
0.45	0.41	0.8	0.59		0.32		0.56
0.46	0.62	0.47	0.63		0.31		0.46
0.42	0.63	0.62	0.15		0.36		0.55
0.48	0.83	0.94	0.06		0.55		0.67
0.42	0.37	0.75	0.18		0.46		0.73
0.17	0.26	0.33	0.39		0.42		0.62
0.26	0.56	0.45	0.07		0.29		0.48
0.25	0.64	0.29	1		0.12		0.48
0.3	0.66	0.43	0.91		0.21		1
0.34	0.47	0.5	0.87		0.35		0.81
0.57	0.53	0.58	0.93		0.41		0.58
0.22	0.65	0.61	0.86		0.3		0.42
0.63	0.33	0.86	0.72		0.35		0.57
0.24	0.52	0.61	0.81		0.55		0.72
0.18	0.51	0.45	0.76		0.55		0.76
0.41	0.3	0.68	0.71		0.36		0.6
0.5	0.52	0.82	0.88		0.37		0.62
0.38	0.41	0.55	0.71		0.14		0.45
0.62	0.24	0.87	0.63		0.23		1
0.4	0.58	0.56	0.89		0.4		0.85
0.25	0.33	0.32	0.65		0.35		0.56
0.41	0.26	0.7	0.62		0.29		0.43
0.35	0.56	0.51	0.88		0.4		0.61
0.33	0.28	0.43	0.7		0.55		0.67
0.47	0.22	0.48	0.57		0.49		0.64
0.44	0.38	0.75	0.85		0.45		0.63
0.43	0.32	0.68	0.66		0.38		0.54
0.3	0.27	0.39	0.55		0.22		0.53
0.48	0.41	0.62	0.84		0.4		1
0.25	0.31	0.41	0.67		0.43		0.95
0.09	0.3	0.33	0.53		0.83		1
0.45	0.47	0.55	0.88		0.34		0.45
0.58	0.3	0.77	0.63		0.42		0.59
0.51	0.27	0.75	0.51		0.67		0.81
0.39	0.74	0.47	0.92		0.5		0.62
0.45	0.29	0.71	0.64		0.62		0.71
0.51	0.3	0.91	0.4		0.5		0.66
0.39	0.64	0.86	0.86		0.22		0.66
0.22	0.31	0.47	0.6		0.49		1
0.37	0.37	0.48	0.52		0.5		0.95
0.44	0.64	0.52	0.87		0.76		0.92
0.31	0.41	0.41	0.59		0.33		0.37
0.34	0.62	0.53	0.63		0.41		0.57
0.8	0.83	0.85	0.89		0.76		0.89
0.19	0.26	0.57	0.65		0.55		0.71
0.66	0.56	0.81	0.63		0.63		0.69
0.24		0.59
0.18		0.41
0.43		0.68
0.34		0.66
0.43		0.62
0.73		1
0.41		0.72
0.31		0.41
0.51		0.78
0.36		0.42
0.41		0.57
0.58		0.58
0.47		0.74
0.57		0.72
0.38		0.45
0.5		0.6
0.55		0.63
0.16		0.34
0.6		0.68
0.94		1
0.69		1
0.86		0.92
0.6		0.93
0.5		0.95
0.61		0.75
0.36		0.47
0.5		0.71
0.37		0.46
0.43		0.47
0.4		0.57
0.94		0.94
0.23		0.6
0.69		0.71
0.43		0.91
0.25		0.54
0.46		0.71
0.61		0.64
0.67		0.82
0.75		1
0.5		0.72
0.23		0.4
0.48		0.71
0.41		0.52
0.5		0.54
0.6		0.61
0.54		0.75
0.58		0.69
0.47		0.65
0.51		0.65
0.76		0.99
0.2		0.39
0.67		0.76
1		1
0.62		0.65
0.89		0.95
0.62		0.82
0.5		0.97
0.45		0.86
0.3		0.36
0.56		0.76
0.53		0.56
0.43		0.54
0.42		0.46
1		1
0.23		0.56
0.77		0.83
0.6		1
0.22		0.49
0.62		0.81
0.63		0.65
0.92		0.96
0.79		0.94
0.5		0.7
0.47		0.52
0.53		0.7
0.52		0.61
0.38		0.51
0.56		0.57

## Sheet: All Non - Migraineur
age group	sex	100	200	400	500	800	1000	2000	3000	4000	6000	8000	10000	12000
45-64	Male	0.44	0.28	0.38	0.37	0.35	0.34	0.23	0.2	0.24	0.15	0.16	0	0
45-64	Female	0.5	0.41	0.46	0.51	0.45	0.41	0.39	0.43	0.44	0.47	0.43	0.21	0
25-44	Male	0.39	0.47	0.5	0.51	0.49	0.45	0.47	0.38	0.42	0.46	0.41	0.34	0.42
25-44	Male	0.16	0.12	0.24	0.26	0.32	0.3	0.36	0.35	0.33	0.25	0.33	0.17	0.18
25-44	Female	0.16	0.13	0.14	0.15	0.19	0.18	0.22	0.17	0.13	0.15	0.11	0.07	0.07
25-44	Male	0.49	0.5	0.53	0.44	0.23	0.1	0.28	0.35	0.57	0.58	0.53	0.22	0.3
25-44	Male	0.37	0.43	0.56	0.54	0.55	0.56	0.47	0.93	0.83	0.51	0.47	0.41	0.47
25-44	Male	0.53	0.43	0.42	0.44	0.36	0.39	0.33	0.4	0.38	0.36	0.27	0.2	0.25
25-44	Male	0.51	0.51	0.61	0.64	0.63	0.51	0.61	0.56	0.59	0.52	0.5	0.45	0.51
25-44	Male	0.33	0.28	0.26	0.21	0.26	0.31	0.27	0.2	0.27	0.26	0.16	0.24	0.1
25-44	Male	0.38	0.46	0.51	0.58	0.53	0.37	0.31	0.36	0.37	0.27	0.24	0.21	0.23
25-44	Female	0.32	0.38	0.47	0.45	0.43	0.44	0.46	0.51	0.52	0.51	0.51	0.43	0.27
25-44	Female	0.26	0.64	0.65	0.6	0.55	0.51	0.65	0.49	0.81	0.35	0.53	0.33	0.28
25-44	Male	0.3	0.51	0.64	0.6	0.55	0.56	0.69	0.64	0.62	0.61	0.54	0.65	0.62
25-44	Male	0.18	0.18	0.27	0.37	0.22	0.35	0.46	0.39	0.36	0.32	0.29	0.39	0.38
25-44	Male	0.19	0.27	0.33	0.45	0.57	0.53	0.46	0.58	0.39	0.46	0.37	0.41	0.25
25-44	Male	0.49	0.69	0.47	0.54	0.56	0.59	0.58	0.58	0.5	0.44	0.52	0.42	0.35
25-44	Male	0.55	0.42	0.56	0.54	0.56	0.55	0.67	0.58	0.55	0.44	0.33	0.38	0
25-44	Male	0.49	0.28	0.2	0.32	0.48	0.27	0.49	0.16	0.38	0.11	0.32	0.18	0.12
25-44	Male	0.23	0.37	0.33	0.36	0.39	0.41	0.37	0.26	0.31	0.3	0.32	0.15	0.19
18-24	Female	0.32	0.41	0.44	0.56	0.48	0.52	0.44	0.37	0.32	0.39	0.27	0.25	0.21
25-44	Male	0.12	0.07	0.17	0.19	0.04	0.13	0.15	0.17	0.12	0.03	0.12	0.15	0.09
25-44	Male	0.21	0.34	0.32	0.34	0.36	0.3	0.4	0.27	0.21	0.17	0.24	0.25	0.25
25-44	Male	0.25	0.29	0.39	0.38	0.45	0.33	0.3	0.34	0.4	0.35	0.31	0.2	0.26
25-44	Male	0.47	0.54	0.57	0.6	0.52	0.45	0.63	0.47	0.59	0.44	0.43	0.32	0.33
25-44	Male	0.15	0.21	0.32	0.24	0.18	0.16	0.16	0.13	0.21	0.17	0.16	0.21	0.18
25-44	Female	0.71	0.69	0.73	0.7	0.75	0.76	0.67	0.71	0.68	0.64	0.71	0.68	0.67
25-44	Male	0.31	0.39	0.45	0.29	0.42	0.48	0.44	0.4	0.41	0.33	0.3	0.22	0.16
25-44	Male	0.43	0.44	0.35	0.26	0.26	0.27	0.33	0.29	0.25	0.17	0.07	0.04	0.04
45-64	Male	0.17	0.4	0.39	0.39	0.42	0.38	0.45	0.42	0.38	0.32	0.36	0.17	0.15
25-44	Male	0.35	0.45	0.55	0.5	0.55	0.49	0.44	0.41	0.53	0.41	0.47	0.39	0.27
45-64	Female	0.12	0.15	0.21	0.23	0.16	0.13	0.19	0.21	0.19	0.17	0.14	0.12	0
25-44	Female	0.15	0.08	0.13	0.14	0.14	0.13	0.19	0.2	0.08	0.13	0.11	0.08	0
45-64	Male	0.07	0.16	0.08	0.11	0.09	0.09	0.14	0.07	0.1	0.09	0.1	0.08	0.14
25-44	Male	0.41	0.54	0.44	0.64	0.56	0.55	0.59	0.67	0.63	0.51	0.38	0.48	0.41
25-44	Female	0.59	0.52	0.57	0.49	0.53	0.51	0.45	0.45	0.38	0.34	0.43	0.37	0.27
25-44	Male	0.1	0.25	0.43	0.25	0.25	0.19	0.34	0.27	0.28	0.22	0.24	0.1	0.1
25-44	Male	0.23	0.26	0.21	0.25	0.26	0.26	0.24	0.25	0.27	0.21	0.19	0.23	0.12
45-64	Male	0.42	0.5	0.32	0.2	0.16	0.19	0.52	0.26	0.27	0.38	0.19	0.18	0.15
18-24	Female	0.15	0.15	0.17	0.16	0.23	0.21	0.21	0.26	0.2	0.19	0.25	0.16	0.16
18-24	Female	0.22	0.4	0.35	0.38	0.34	0.41	0.55	0.28	0.35	0.36	0.31	0.31	0.44
25-44	Female	0.33	0.59	0.69	0.68	0.74	0.76	0.88	0.85	0.81	0.79	0.77	0.6	0.51
25-44	Female	0.02	0.34	0.39	0.59	0.57	0.56	0.59	0.6	0.45	0.46	0.45	0.52	0.45
25-44	Female	0.25	0.25	0.16	0.16	0.19	0.26	0.24	0.22	0.24	0.17	0.21	0.17	0.16
18-24	Female	0.09	0.12	0.1	0.11	0.16	0.16	0.04	0.19	0.15	0.12	0.14	0.11	0.04
25-44	Female	0.3	0.2	0.37	0.26	0.28	0.19	0.31	0.25	0.19	0.22	0.21	0.17	0.16
18-24	Female	0.12	0.17	0.16	0.13	0.15	0.18	0.17	0.13	0.12	0.17	0.12	0.14	0.13
18-24	Female	0.09	0.22	0.26	0.25	0.23	0.25	0.32	0.26	0.27	0.21	0.15	0.12	0.16
25-44	Female	0.19	0.26	0.44	0.38	0.3	0.4	0.3	0.31	0.2	0.24	0.18	0.09	0.06
		0.298163	0.35	0.381429	0.382449	0.376327	0.363878	0.396939	0.372041	0.373265	0.324898	0.313265	0.260612	0.225714
		0.0228323	0.023059	0.0236561	0.0244506	0.0249978	0.0240762	0.0252221	0.0270235	0.0272154	0.0234885	0.0232324	0.0227722	0.0236237

## Sheet: All Migraineur
age group	sex	Have you ever received a medical diagnosis for your migraines?	Do you receive any medication for your migraine (prophylactic or on symptomatic)?	You have reported experiencing and/or being diagnosed with migraines. Does the following statement apply to you? Sounds that others believe are moderately loud are too loud to me.	How often do you experience migraines?	Rate the severity of your migraines on a scale of 0 to 100.	Are you experiencing a migraine or an aura (*sensory disturbances that happen shortly before a migraine*) right now?	100	200	400	500	800	1000	2000	3000	4000	6000	8000	10000	12000
25-44	Female	Yes	No	No	episodic	70 or more	No, I am not experiencing a migraine or an aura right now	0.69	0.5	0.43	0.45	0.53	0.49	0.35	0.4	0.36	0.4	0.28	0.22	0.26
45-64	Female	Yes	Yes	Yes	chronic	70 or more	No, I am not experiencing a migraine or an aura right now	1	1	1	0.5	0.5	0.5	0.5	0.5	1	1	0.5	0.5	1
18-24	Female	Yes	Yes	Yes	chronic	70 or more	Yes, I am experiencing a migraine right now	0.51	0.42	0.32	0.23	0.2	0.32	0.55	0.53	0.3	0.36	0.26	0.38	0.38
18-24	Female	Yes	No	Yes	episodic	70 or more	No, I am not experiencing a migraine or an aura right now	0.2	0.4	0.41	0.42	0.26	0.25	0.34	0.4	0.47	0.33	0.17	0.18	0.07
25-44	Female	Yes	Yes	Yes	episodic	70 or more	No, I am not experiencing a migraine or an aura right now	0.33	0.06	0.42	0.38	0.4	0.34	0.3	0.05	0.16	0.25	0.14	0.16	0.08
25-44	Female	Yes	Yes	No	episodic	70 or more	No, I am not experiencing a migraine or an aura right now	0.32	0.41	0.58	0.4	0.54	0.49	0.45	0.46	0.35	0.32	0.39	0.22	0.12
25-44	Female	No	Yes	Yes	episodic	NA	No, I am not experiencing a migraine or an aura right now	1	0	0	0	0	0.5	0.5	0	0.5	0.5	0	0	0
25-44	Other/I do not wish to answer this question	Yes	Yes	Yes	chronic	70 or more	Yes, I am experiencing a migraine right now	0.05	0.09	0.1	0.02	0.04	0.1	0.12	0.01	0.03	0	0.04	0.01	0.07
25-44	Female	Yes	No	Yes	episodic	70 or more	No, I am not experiencing a migraine or an aura right now	0.35	0.35	0.33	0.4	0.35	0.38	0.33	0.35	0.33	0.15	0.14	0.56	0.1
25-44	Female	Yes	Yes	No	episodic	70 or more	No, I am not experiencing a migraine or an aura right now	0	0.39	0.34	0.29	0.33	0.26	0.33	0.35	0.35	0.14	0.25	0.08	0.15
25-44	Female	Yes	Yes	Yes	episodic	NA	No, I am not experiencing a migraine or an aura right now	0	0	0	0	0	0.5	0.5	0.5	0.5	0.5	0.5	0	0
45-64	Female	Yes	Yes	Yes	episodic	NA	No, I am not experiencing a migraine or an aura right now	0.2	0.06	0.18	0.45	0.26	0.36	0.47	0.26	0.21	0.08	0.01	0	0
25-44	Female	Yes	Yes	Yes	chronic	NA	Yes, I am experiencing a migraine right now	0.21	0.18	0.05	0.07	0.12	0.1	0.04	0.1	0.01	0.09	0.05	0.08	0.04
25-44	Female	Yes	No	Yes	episodic	70 or more	No, I am not experiencing a migraine or an aura right now	0.13	0.1	0.38	0.26	0.22	0.11	0.13	0.1	0.15	0.01	0.1	0.09	0.15
25-44	Female	Yes	No	No	episodic	70 or more	No, I am not experiencing a migraine or an aura right now	0.33	0.53	0.51	0.5	0.58	0.54	0.45	0.36	0.38	0.26	0.29	0.21	0.24
25-44	Female	Yes	Yes	Yes	na	NA	No, I am not experiencing a migraine or an aura right now	0.32	0.56	0.48	0.59	0.46	0.39	0.29	0.25	0.27	0.24	0.19	0.21	0.12
25-44	Female	Yes	Yes	Yes	episodic	NA	No, I am not experiencing a migraine or an aura right now	0.28	0.26	0.31	0.17	0.34	0.17	0.23	0.16	0.31	0.14	0.23	0.15	0.15
25-44	Male	No	No	No	episodic	70 or more	No, I am not experiencing a migraine or an aura right now	0	0.5	0.5	0.5	1	0.5	1	0.5	0.5	0.5	0.5	0	0
25-44	Female	No	No	Yes	episodic	NA	No, I am not experiencing a migraine or an aura right now	0.37	0.37	0.34	0.33	0.3	0.31	0.21	0.22	0.35	0.27	0.18	0.2	0.22
25-44	Female	No	Yes	Yes	episodic	70 or more	No, I am not experiencing a migraine or an aura right now	0.48	0.51	0.49	0.34	0.39	0.37	0.47	0.43	0.27	0.3	0.31	0.27	0.21
18-24	Female	Yes	Yes	Yes	chronic	30 or less	No, I am not experiencing a migraine or an aura right now	0.22	0.27	0.23	0.2	0.23	0.36	0.38	0.28	0.27	0.11	0.25	0.15	0.11
25-44	Female	Yes	Yes	No	episodic	NA	No, I am not experiencing a migraine or an aura right now	0.52	0.36	0.24	0.25	0.18	0.13	0.02	0.12	0.13	0.09	0.09	0.07	0.18
25-44	Female	Yes	No	No	episodic	70 or more	Yes, I am experiencing a migraine right now	0.2	0.24	0.37	0.23	0.31	0.17	0.14	0.2	0.18	0.09	0.14	0.1	0.14
45-64	Female	Yes	Yes	Yes	na	70 or more	Yes, I am experiencing a migraine right now	0	0.24	0.35	0.23	0.2	0.23	0.21	0.12	0.17	0.09	0.16	0.08	0.23
25-44	Female	Yes	Yes	Yes	episodic	70 or more	Yes, I am experiencing a migraine right now	0.46	0.47	0.43	0.33	0.44	0.36	0.33	0.19	0.24	0.22	0.24	0.18	0.19
25-44	Female	Yes	Yes	No	chronic	70 or more	No, I am not experiencing a migraine or an aura right now	0.27	0.21	0.25	0.19	0.14	0.18	0.2	0.15	0.18	0.08	0.1	0.08	0.09
45-64	Female	Yes	Yes	Yes	episodic	30 or less	No, I am not experiencing a migraine or an aura right now	0.28	0.17	0.15	0.22	0.27	0.15	0.15	0.11	0.18	0.23	0.19	0.06	0
25-44	Female	Yes	Yes	Yes	episodic	30 or less	No, I am not experiencing a migraine or an aura right now	0.28	0.29	0.36	0.42	0.41	0.32	0.35	0.22	0.37	0.35	0.24	0.31	0.03
45-64	Female	Yes	Yes	Yes	episodic	30 or less	Yes, I am experiencing a migraine right now	0.23	0.04	0.07	0	0.08	0.09	0.08	0.05	0.12	0.01	0.08	0.06	0.06
25-44	Female	Yes	Yes	Yes	episodic	NA	No, I am not experiencing a migraine or an aura right now	0.37	0.36	0.21	0.2	0.14	0.15	0.17	0.22	0.24	0.2	0.26	0.33	0.2
45-64	Female	Yes	Yes	Yes	episodic	70 or more	No, I am not experiencing a migraine or an aura right now	0.27	0.35	0.34	0.35	0.35	0.38	0.36	0.45	0.47	0.46	0.4	0.45	0.47
25-44	Male	No	Yes	Yes	episodic	70 or more	Ναι, αντιμετωπίζω αύρα αυτή τη στιγμή	0.32	0.32	0.34	0.45	0.52	0.52	0.48	0.61	0.5	0.33	0.47	0.14	0.41
25-44	Female	Yes	No	Yes	episodic	30 or less	No, I am not experiencing a migraine or an aura right now	0.21	0.17	0.24	0.28	0.17	0.22	0.07	0.23	0.21	0.16	0.25	0.11	0.06
25-44	Female	Yes	No	Yes	episodic	NA	No, I am not experiencing a migraine or an aura right now	0.13	0.23	0.12	0.18	0.14	0.29	0.38	0.25	0.15	0.19	0.11	0.21	0.2
45-64	Female	Yes	Yes	Yes	chronic	70 or more	No, I am not experiencing a migraine or an aura right now	0.19	0.08	0.17	0.15	0.21	0.15	0.13	0.03	0.05	0.04	0.08	0.09	0.03
25-44	Female	Yes	No	No	episodic	70 or more	Ναι, αντιμετωπίζω αύρα αυτή τη στιγμή	0.1	0.12	0.11	0.1	0.14	0.13	0.12	0.08	0.08	0.13	0.1	0.04	0.11
25-44	Female	Yes	Yes	Yes	episodic	NA	Yes, I am experiencing a migraine right now	0.24	0.26	0.27	0.34	0.21	0.14	0.19	0.16	0.17	0.16	0.19	0.17	0.04
45-64	Female	Yes	Yes	No	episodic	30 or less	No, I am not experiencing a migraine or an aura right now	0.03	0.16	0.14	0.19	0.23	0.11	0.08	0.05	0.09	0.01	0.05	0	0
25-44	Female	No	Yes	Yes	episodic	NA	No, I am not experiencing a migraine or an aura right now	0.63	0.25	0.06	0.08	0.26	0.7	0.42	0.39	0.46	0.39	0.38	0.37	0.33
25-44	Male	Yes	No	Yes	episodic	NA	No, I am not experiencing a migraine or an aura right now	0.36	0.07	0.02	0.05	0.13	0.13	0.1	0.19	0.08	0.23	0.15	0.02	0.06
25-44	Female	Yes	Yes	Yes	chronic	70 or more	No, I am not experiencing a migraine or an aura right now	0.12	0.4	0.47	0.44	0.26	0.3	0.28	0.39	0.32	0.37	0.35	0.48	0.4
25-44	Female	Yes	Yes	Yes	episodic	NA	No, I am not experiencing a migraine or an aura right now	0.19	0.17	0.19	0.18	0.17	0.16	0.22	0.28	0.29	0.27	0.23	0.29	0.27
45-64	Female	Yes	Yes	No	episodic	70 or more	No, I am not experiencing a migraine or an aura right now	0.36	0.3	0.22	0.34	0.32	0.3	0.29	0.11	0.29	0.27	0.25	0.25	0.19
25-44	Female	Yes	Yes	Yes	episodic	NA	No, I am not experiencing a migraine or an aura right now	0.22	0.02	0.13	0.11	0.05	0.18	0.1	0.17	0.34	0.32	0.32	0.03	0.02
25-44	Female	No	No	Yes	episodic	70 or more	No, I am not experiencing a migraine or an aura right now	0.09	0.13	0.19	0.24	0.17	0.12	0.25	0.26	0.13	0.17	0.19	0.15	0.04
25-44	Male	Yes	Yes	No	episodic	30 or less	No, I am not experiencing a migraine or an aura right now	0.36	0.35	0.26	0.34	0.33	0.31	0.25	0.39	0.35	0.25	0.27	0.25	0.15
45-64	Male	Yes	Yes	Yes	episodic	70 or more	No, I am not experiencing a migraine or an aura right now	0.33	0.18	0.2	0.19	0.22	0.29	0.27	0.26	0.17	0.16	0.31	0.22	0.2
25-44	Female	Yes	Yes	Yes	chronic	30 or less	No, I am not experiencing a migraine or an aura right now	0.46	0.27	0.22	0.26	0.2	0.27	0.17	0.22	0.07	0.07	0.1	0.17	0.05
25-44	Female	Yes	Yes	Yes	episodic	NA	No, I am not experiencing a migraine or an aura right now	0.4	0.46	0.35	0.4	0.29	0.33	0.33	0.33	0.35	0.29	0.27	0.23	0.17
25-44	Female	Yes	Yes	Yes	episodic	NA	No, I am not experiencing a migraine or an aura right now	0.09	0.22	0.14	0.24	0.11	0.1	0.21	0.12	0.08	0.16	0.06	0.11	0.09
18-24	Female	Yes	No	Yes	episodic	30 or less	No, I am not experiencing a migraine or an aura right now	0.15	0.29	0.15	0.19	0.16	0.23	0.04	0.01	0.14	0.1	0.16	0.04	0.13
25-44	Female	Yes	Yes	Yes	episodic	30 or less	No, I am not experiencing a migraine or an aura right now	0.39	0.67	0.29	0.19	0.08	0.11	0.08	0.02	0.07	0.01	0	0.01	0.01
25-44	Male	No	No	No	episodic	NA	Yes, I am experiencing a migraine right now	0.36	0.4	0.29	0.36	0.31	0.32	0.47	0.43	0.41	0.18	0.22	0.23	0.06
18-24	Male	No	No	No	episodic	70 or more	No, I am not experiencing a migraine or an aura right now	0.25	0.21	0.25	0.3	0.32	0.42	0.34	0.36	0.33	0.35	0.29	0.18	0.39
25-44	Male	Yes	Yes	No	episodic	NA	No, I am not experiencing a migraine or an aura right now	0.4	0.39	0.41	0.39	0.36	0.35	0.28	0.23	0.24	0.1	0.15	0.01	0.07
								0.295455	0.287455	0.28	0.271091	0.271455	0.285091	0.281818	0.247455	0.267636	0.226909	0.211455	0.167091	0.155273
								0.0278776	0.0248866	0.0232046	0.0192829	0.0230538	0.0195193	0.0233681	0.0210022	0.0227562	0.023034	0.0171769	0.0184695	0.0222941

## Sheet: NM - M Analysis
						Analysis between combined focus and control group
Non-Migraineur Group	Migraineur Group		t-Test: Two-Sample Assuming Equal Variances
0.298163	0.295455
0.35	0.287455			Control Group	Focus Group
0.381429	0.28		Mean	0.339922	0.24986
0.382449	0.271091		Variance	0.00274499	0.00214177
0.376327	0.271455		Observations	13	13
0.363878	0.285091		Pooled Variance	0.00244338
0.396939	0.281818		Hypothesized Mean Difference	0
0.372041	0.247455		df	24
0.373265	0.267636		t Stat	4.64515
0.324898	0.226909		P(T<=t) one-tail	5.11881e-05
0.313265	0.211455		t Critical one-tail	1.71088
0.260612	0.167091		P(T<=t) two-tail	0.000102376
0.225714	0.155273		t Critical two-tail	2.0639
ERROR CTRL	ERROR FOCUS
0.0228323	0.0278776
0.023059	0.0248866
0.0236561	0.0232046
0.0244506	0.0192829
0.0249978	0.0230538
0.0240762	0.0195193
0.0252221	0.0233681
0.0270235	0.0210022
0.0272154	0.0227562
0.0234885	0.023034
0.0232324	0.0171769
0.0227722	0.0184695
0.0236237	0.0222941

## Sheet: M-NM Analysis P-values
t-Test: Two-Sample Assuming Equal Variances					t-Test: Two-Sample Assuming Equal Variances					t-Test: Two-Sample Assuming Equal Variances
	100	100				200	200				400	400
Mean	0.298163	0.295455			Mean	0.35	0.287455			Mean	0.381429	0.28
Variance	0.0255445	0.0427438			Variance	0.0260542	0.0340638			Variance	0.0274208	0.0296148
Observations	49	55			Observations	49	55			Observations	49	55
Pooled Variance	0.03465				Pooled Variance	0.0302945				Pooled Variance	0.0285824
Hypothesized Mean Difference	0				Hypothesized Mean Difference	0				Hypothesized Mean Difference	0								* Table 2 in manuscript
df	102				df	102				df	102				100	200	400	500	800	1000	2000	3000	4000	6000	8000	10000	12000
t Stat	0.0740756				t Stat	1.82926				t Stat	3.05404				0.470548	0.0351408	0.00144022	0.000235606	0.00129734	0.00589611	0.000563614	0.000186625	0.00170428	0.00184573	0.000270052	0.000866222	0.0162175
P(T<=t) one-tail	0.470548				P(T<=t) one-tail	0.0351408				P(T<=t) one-tail	0.00144022				p>0.05	p<0.05	p<0.01	p<0.001	p<0.01	p<0.01	p<0.001	p<0.001	p<0.001	p<0.01	p<0.001	p<0.001	p<0.05
t Critical one-tail	1.65993				t Critical one-tail	1.65993				t Critical one-tail	1.65993				nul	*	**	***	**	**	***	***	***	**	***	***	*
P(T<=t) two-tail	0.941095				P(T<=t) two-tail	0.0702816				P(T<=t) two-tail	0.00288044
t Critical two-tail	1.9835				t Critical two-tail	1.9835				t Critical two-tail	1.9835
t-Test: Two-Sample Assuming Equal Variances					t-Test: Two-Sample Assuming Equal Variances					t-Test: Two-Sample Assuming Equal Variances
	500	500				800	800				1000	1000
Mean	0.382449	0.271091			Mean	0.376327	0.271455			Mean	0.363878	0.285091
Variance	0.0292939	0.0204506			Variance	0.0306196	0.0292312			Variance	0.0284034	0.0209551
Observations	49	55			Observations	49	55			Observations	49	55
Pooled Variance	0.0246122				Pooled Variance	0.0298845				Pooled Variance	0.0244602
Hypothesized Mean Difference	0				Hypothesized Mean Difference	0				Hypothesized Mean Difference	0
df	102				df	102				df	102
t Stat	3.61335				t Stat	3.08815				t Stat	2.5644
P(T<=t) one-tail	0.000235606				P(T<=t) one-tail	0.00129734				P(T<=t) one-tail	0.00589611
t Critical one-tail	1.65993				t Critical one-tail	1.65993				t Critical one-tail	1.65993
P(T<=t) two-tail	0.000471212				P(T<=t) two-tail	0.00259468				P(T<=t) two-tail	0.0117922
t Critical two-tail	1.9835				t Critical two-tail	1.9835				t Critical two-tail	1.9835
t-Test: Two-Sample Assuming Equal Variances					t-Test: Two-Sample Assuming Equal Variances					t-Test: Two-Sample Assuming Equal Variances
	2000	2000				3000	3000				4000	4000
Mean	0.396939	0.281818			Mean	0.372041	0.247455			Mean	0.373265	0.267636
Variance	0.0311717	0.0300337			Variance	0.0357832	0.0242601			Variance	0.0362933	0.0284813
Observations	49	55			Observations	49	55			Observations	49	55
Pooled Variance	0.0305692				Pooled Variance	0.0296827				Pooled Variance	0.0321576
Hypothesized Mean Difference	0				Hypothesized Mean Difference	0				Hypothesized Mean Difference	0
df	102				df	102				df	102
t Stat	3.35177				t Stat	3.68113				t Stat	2.9985
P(T<=t) one-tail	0.000563614				P(T<=t) one-tail	0.000186625				P(T<=t) one-tail	0.00170428
t Critical one-tail	1.65993				t Critical one-tail	1.65993				t Critical one-tail	1.65993
P(T<=t) two-tail	0.00112723				P(T<=t) two-tail	0.000373249				P(T<=t) two-tail	0.00340856
t Critical two-tail	1.9835				t Critical two-tail	1.9835				t Critical two-tail	1.9835
t-Test: Two-Sample Assuming Equal Variances					t-Test: Two-Sample Assuming Equal Variances					t-Test: Two-Sample Assuming Equal Variances
	6000	6000				8000	8000				10000	10000
Mean	0.324898	0.226909			Mean	0.313265	0.211455			Mean	0.260612	0.167091
Variance	0.0270338	0.029181			Variance	0.0264474	0.0162275			Variance	0.02541	0.0187618
Observations	49	55			Observations	49	55			Observations	49	55
Pooled Variance	0.0281706				Pooled Variance	0.0210369				Pooled Variance	0.0218904
Hypothesized Mean Difference	0				Hypothesized Mean Difference	0				Hypothesized Mean Difference	0
df	102				df	102				df	102
t Stat	2.97195				t Stat	3.57327				t Stat	3.21771
P(T<=t) one-tail	0.00184573				P(T<=t) one-tail	0.000270052				P(T<=t) one-tail	0.000866222
t Critical one-tail	1.65993				t Critical one-tail	1.65993				t Critical one-tail	1.65993
P(T<=t) two-tail	0.00369146				P(T<=t) two-tail	0.000540103				P(T<=t) two-tail	0.00173244
t Critical two-tail	1.9835				t Critical two-tail	1.9835				t Critical two-tail	1.9835
t-Test: Two-Sample Assuming Equal Variances
	12000	12000
Mean	0.225714	0.155273
Variance	0.0273458	0.0273365
Observations	49	55
Pooled Variance	0.0273409
Hypothesized Mean Difference	0
df	102
t Stat	2.16863
P(T<=t) one-tail	0.0162175
t Critical one-tail	1.65993
P(T<=t) two-tail	0.032435
t Critical two-tail	1.9835

## Sheet: All Female Migraineur
100	200	400	500	800	1000	2000	3000	4000	6000	8000	10000	12000
0.69	0.5	0.43	0.45	0.53	0.49	0.35	0.4	0.36	0.4	0.28	0.22	0.26
1	1	1	0.5	0.5	0.5	0.5	0.5	1	1	0.5	0.5	1
0.51	0.42	0.32	0.23	0.2	0.32	0.55	0.53	0.3	0.36	0.26	0.38	0.38
0.2	0.4	0.41	0.42	0.26	0.25	0.34	0.4	0.47	0.33	0.17	0.18	0.07
0.33	0.06	0.42	0.38	0.4	0.34	0.3	0.05	0.16	0.25	0.14	0.16	0.08
0.32	0.41	0.58	0.4	0.54	0.49	0.45	0.46	0.35	0.32	0.39	0.22	0.12
1	0	0	0	0	0.5	0.5	0	0.5	0.5	0	0	0
0.35	0.35	0.33	0.4	0.35	0.38	0.33	0.35	0.33	0.15	0.14	0.56	0.1
0	0.39	0.34	0.29	0.33	0.26	0.33	0.35	0.35	0.14	0.25	0.08	0.15
0	0	0	0	0	0.5	0.5	0.5	0.5	0.5	0.5	0	0
0.2	0.06	0.18	0.45	0.26	0.36	0.47	0.26	0.21	0.08	0.01	0	0
0.21	0.18	0.05	0.07	0.12	0.1	0.04	0.1	0.01	0.09	0.05	0.08	0.04
0.13	0.1	0.38	0.26	0.22	0.11	0.13	0.1	0.15	0.01	0.1	0.09	0.15
0.33	0.53	0.51	0.5	0.58	0.54	0.45	0.36	0.38	0.26	0.29	0.21	0.24
0.32	0.56	0.48	0.59	0.46	0.39	0.29	0.25	0.27	0.24	0.19	0.21	0.12
0.28	0.26	0.31	0.17	0.34	0.17	0.23	0.16	0.31	0.14	0.23	0.15	0.15
0.37	0.37	0.34	0.33	0.3	0.31	0.21	0.22	0.35	0.27	0.18	0.2	0.22
0.48	0.51	0.49	0.34	0.39	0.37	0.47	0.43	0.27	0.3	0.31	0.27	0.21
0.22	0.27	0.23	0.2	0.23	0.36	0.38	0.28	0.27	0.11	0.25	0.15	0.11
0.52	0.36	0.24	0.25	0.18	0.13	0.02	0.12	0.13	0.09	0.09	0.07	0.18
0.2	0.24	0.37	0.23	0.31	0.17	0.14	0.2	0.18	0.09	0.14	0.1	0.14
0	0.24	0.35	0.23	0.2	0.23	0.21	0.12	0.17	0.09	0.16	0.08	0.23
0.46	0.47	0.43	0.33	0.44	0.36	0.33	0.19	0.24	0.22	0.24	0.18	0.19
0.27	0.21	0.25	0.19	0.14	0.18	0.2	0.15	0.18	0.08	0.1	0.08	0.09
0.28	0.17	0.15	0.22	0.27	0.15	0.15	0.11	0.18	0.23	0.19	0.06	0
0.28	0.29	0.36	0.42	0.41	0.32	0.35	0.22	0.37	0.35	0.24	0.31	0.03
0.23	0.04	0.07	0	0.08	0.09	0.08	0.05	0.12	0.01	0.08	0.06	0.06
0.37	0.36	0.21	0.2	0.14	0.15	0.17	0.22	0.24	0.2	0.26	0.33	0.2
0.27	0.35	0.34	0.35	0.35	0.38	0.36	0.45	0.47	0.46	0.4	0.45	0.47
0.21	0.17	0.24	0.28	0.17	0.22	0.07	0.23	0.21	0.16	0.25	0.11	0.06
0.13	0.23	0.12	0.18	0.14	0.29	0.38	0.25	0.15	0.19	0.11	0.21	0.2
0.19	0.08	0.17	0.15	0.21	0.15	0.13	0.03	0.05	0.04	0.08	0.09	0.03
0.1	0.12	0.11	0.1	0.14	0.13	0.12	0.08	0.08	0.13	0.1	0.04	0.11
0.24	0.26	0.27	0.34	0.21	0.14	0.19	0.16	0.17	0.16	0.19	0.17	0.04
0.03	0.16	0.14	0.19	0.23	0.11	0.08	0.05	0.09	0.01	0.05	0	0
0.63	0.25	0.06	0.08	0.26	0.7	0.42	0.39	0.46	0.39	0.38	0.37	0.33
0.12	0.4	0.47	0.44	0.26	0.3	0.28	0.39	0.32	0.37	0.35	0.48	0.4
0.19	0.17	0.19	0.18	0.17	0.16	0.22	0.28	0.29	0.27	0.23	0.29	0.27
0.36	0.3	0.22	0.34	0.32	0.3	0.29	0.11	0.29	0.27	0.25	0.25	0.19
0.22	0.02	0.13	0.11	0.05	0.18	0.1	0.17	0.34	0.32	0.32	0.03	0.02
0.09	0.13	0.19	0.24	0.17	0.12	0.25	0.26	0.13	0.17	0.19	0.15	0.04
0.46	0.27	0.22	0.26	0.2	0.27	0.17	0.22	0.07	0.07	0.1	0.17	0.05
0.4	0.46	0.35	0.4	0.29	0.33	0.33	0.33	0.35	0.29	0.27	0.23	0.17
0.09	0.22	0.14	0.24	0.11	0.1	0.21	0.12	0.08	0.16	0.06	0.11	0.09
0.15	0.29	0.15	0.19	0.16	0.23	0.04	0.01	0.14	0.1	0.16	0.04	0.13
0.39	0.67	0.29	0.19	0.08	0.11	0.08	0.02	0.07	0.01	0	0.01	0.01
0.300435	0.28913	0.283261	0.267609	0.254348	0.276957	0.265	0.231087	0.263261	0.225652	0.200652	0.176739	0.155

## Sheet: All Male Migraineur
100	200	400	500	800	1000	2000	3000	4000	6000	8000	10000	12000
0	0.5	0.5	0.5	1	0.5	1	0.5	0.5	0.5	0.5	0	0
0.32	0.32	0.34	0.45	0.52	0.52	0.48	0.61	0.5	0.33	0.47	0.14	0.41
0.36	0.07	0.02	0.05	0.13	0.13	0.1	0.19	0.08	0.23	0.15	0.02	0.06
0.36	0.35	0.26	0.34	0.33	0.31	0.25	0.39	0.35	0.25	0.27	0.25	0.15
0.33	0.18	0.2	0.19	0.22	0.29	0.27	0.26	0.17	0.16	0.31	0.22	0.2
0.36	0.4	0.29	0.36	0.31	0.32	0.47	0.43	0.41	0.18	0.22	0.23	0.06
0.25	0.21	0.25	0.3	0.32	0.42	0.34	0.36	0.33	0.35	0.29	0.18	0.39
0.4	0.39	0.41	0.39	0.36	0.35	0.28	0.23	0.24	0.1	0.15	0.01	0.07
0.2975	0.3025	0.28375	0.3225	0.39875	0.355	0.39875	0.37125	0.3225	0.2625	0.295	0.13125	0.1675

[truncated: 23 more sheets: Female-Male Migraineur Analysis, GR only - Non Migraineur, GR only - Migraineur, GR only M-NM analysis, Prolific Non-Migraineur Group , Prolific Migraineur Group , UK+ Prolific -Non Migraineur, UK + Prolific - Migraineur, UK +Prolific NM-M analysis, All Migraineur On attack, All Migraineur Off attack, On Attack Off Attack Analysis, On Attack -Off attack P-values, All Migraineur Low Sev, All Migraineur High Sev, All Migraineur Hi-Lo S Analysis, All Migr Hi-Lo sever p-values, All Migraineur chronic, All Migraineur episodic, All Migraineur C-E Analysis …]
